# Supplementary material for: Three-dimensional total-internal reflection fluorescence nanoscopy with nanometric axial resolution by photometric localization of single molecules
Source: Nat Commun. 2021 Jan 22;12:517. doi: 10.1038/s41467-020-20863-0 (PMC7822951; doi:10.1038/s41467-020-20863-0)
Supplement: Supplementary file 3 — Supplementary Software [file 41467_2020_20863_MOESM3_ESM.zip]

Archive with 45 entries (42 files):
- SIMPLER Supplementary Software/
- SIMPLER Supplementary Software/Example data/
- SIMPLER Supplementary Software/Example data/example_Fab.hdf5
- SIMPLER Supplementary Software/Example data/example_Fab.yaml
- SIMPLER Supplementary Software/Example data/example_mt.hdf5
- SIMPLER Supplementary Software/Example data/example_mt.yaml
- SIMPLER Supplementary Software/Example data/example_mt_customformat_list.csv
- SIMPLER Supplementary Software/Example data/example_mt_rz_tunning_8mts.csv
- SIMPLER Supplementary Software/Example data/example_mt_Thunderstorm.csv
- SIMPLER Supplementary Software/Example data/example_npc.hdf5
- SIMPLER Supplementary Software/Example data/example_npc.yaml
- SIMPLER Supplementary Software/Example data/example_spectrin.hdf5
- SIMPLER Supplementary Software/Example data/example_spectrin.yaml
- SIMPLER Supplementary Software/Example data/example_spectrin_large.hdf5
- SIMPLER Supplementary Software/Example data/example_spectrin_large.yaml
- SIMPLER Supplementary Software/Example data/excitation_profile_fab.csv
- SIMPLER Supplementary Software/Example data/excitation_profile_mt.csv
- SIMPLER Supplementary Software/Example data/excitation_profile_spectrin.csv
- SIMPLER Supplementary Software/Functions/
- SIMPLER Supplementary Software/Functions/circle.m
- SIMPLER Supplementary Software/Functions/DF_NA1.40.txt
- SIMPLER Supplementary Software/Functions/DF_NA1.42.txt
- SIMPLER Supplementary Software/Functions/DF_NA1.45.txt
- SIMPLER Supplementary Software/Functions/DF_NA1.49.txt
- SIMPLER Supplementary Software/Functions/exportation_file_rz.m
- SIMPLER Supplementary Software/Functions/exportation_file_xyz.m
- SIMPLER Supplementary Software/Functions/export_function.m
- SIMPLER Supplementary Software/Functions/find_points_ROI.m
- SIMPLER Supplementary Software/Functions/fine_tuning.m
- SIMPLER Supplementary Software/Functions/gauss_rendering.m
- SIMPLER Supplementary Software/Functions/gauss_rendering_function.m
- SIMPLER Supplementary Software/Functions/getParameters_SIMPLER.m
- SIMPLER Supplementary Software/Functions/get_column_idx_ThunderStorm.m
- SIMPLER Supplementary Software/Functions/obtain_bg.m
- SIMPLER Supplementary Software/Functions/plotboxpos.m
- SIMPLER Supplementary Software/Functions/render_colored_final.m
- SIMPLER Supplementary Software/Functions/rgb.m
- SIMPLER Supplementary Software/Functions/SIMPLER.m
- SIMPLER Supplementary Software/Functions/update_axial.m
- SIMPLER Supplementary Software/logo3.jpg
- SIMPLER Supplementary Software/Parameters.xlsx
- SIMPLER Supplementary Software/readme.txt
- SIMPLER Supplementary Software/run_SIMPLER.fig
- SIMPLER Supplementary Software/run_SIMPLER.m
- SIMPLER Supplementary Software/Supplementary Software documentation.pdf
