# Supplementary material for: Three-dimensional total-internal reflection fluorescence nanoscopy with nanometric axial resolution by photometric localization of single molecules
Source: Nat Commun. 2021 Jan 22;12:517. doi: 10.1038/s41467-020-20863-0 (PMC7822951; doi:10.1038/s41467-020-20863-0)
Supplement: Supplementary file 3 — Supplementary Software [file 41467_2020_20863_MOESM3_ESM.zip › SIMPLER Supplementary Software/Example data/example_Fab.yaml]

Byte Order: '>'
Data Type: uint16
File: \\Fileserver\na\Alan Szalai\191015\ROI1_FAB_1en100_250ms_8.5mW_10emgain_tirf4.30_subROI.tif
Frames: 10001
Height: 167
Micro-Manager Acquisiton Comments: ''
Width: 167
---
Box Size: 7
Generated by: Picasso Localize
Min. Net Gradient: 10000
Pixelsize: 133
ROI: null
---
Generated by: Picasso Render
Last driftfile: //Fileserver/na/Alan Szalai/191015/ROI1_FAB_1en100_250ms_8.5mW_10emgain_tirf4.30_subROI_locs_191015_143521_drift.txt
