# Supplementary material for: Three-dimensional total-internal reflection fluorescence nanoscopy with nanometric axial resolution by photometric localization of single molecules
Source: Nat Commun. 2021 Jan 22;12:517. doi: 10.1038/s41467-020-20863-0 (PMC7822951; doi:10.1038/s41467-020-20863-0)
Supplement: Supplementary file 3 — Supplementary Software [file 41467_2020_20863_MOESM3_ESM.zip › SIMPLER Supplementary Software/Example data/example_mt_customformat_list.csv]

109	10894	3717	15646	296
3566	10875	3691	11248	317
3579	10879	3694	10897	297
3580	10877	3695	10671	296
3581	10877	3700	10668	300
3582	10875	3697	10706	279
3583	10874	3701	10579	287
3584	10875	3694	10570	285
11775	10889	3710	12594	434
11784	10911	3693	9939	513
12800	10886	3711	11595	420
12801	10879	3693	12038	360
12802	10884	3704	12171	341
12803	10877	3697	12732	338
12804	10879	3696	12471	338
22267	10882	3703	31504	117
22272	10899	3706	33866	117
22274	10891	3712	33365	100
24167	10884	3687	11167	239
24168	10882	3701	10318	240
24169	10878	3692	10502	247
24170	10882	3693	10853	244
24171	10882	3692	10870	241
24172	10886	3694	9985	248
24173	10903	3691	9648	225
24174	10901	3700	9801	220
24175	10901	3694	9682	239
24176	10901	3692	9970	226
24177	10905	3696	9519	236
24178	10904	3695	9790	234
24596	10901	3712	6482	278
24597	10902	3712	8343	301
24599	10902	3714	8127	292
24600	10907	3712	8263	302
24601	10909	3710	8705	300
24603	10907	3710	8031	306
24614	10898	3706	3255	261
24616	10901	3699	3153	294
24617	10908	3700	3101	290
24618	10904	3686	3356	268
26136	10875	3698	11122	277
26141	10877	3696	11040	282
26472	10902	3687	14057	362
26473	10908	3687	12062	376
26477	10881	3699	8206	243
26679	10897	3711	3975	308
26682	10892	3715	8916	261
26685	10905	3711	7166	331
26686	10879	3701	10694	227
26688	10883	3707	8039	304
28997	10880	3708	8386	229
29001	10879	3706	8607	246
30359	10894	3708	9818	420
34673	10880	3710	14908	298
36524	10885	3712	8888	246
36529	10891	3714	8268	291
36531	10903	3715	8339	306
39495	10886	3689	10768	335
39496	10884	3689	10586	331
39497	10887	3687	10389	325
39498	10889	3690	10290	325
39499	10885	3685	10875	329
39500	10880	3687	10353	337
39501	10887	3687	9738	341
39502	10891	3692	10137	334
39503	10882	3684	9847	344
39505	10888	3690	10812	311
39506	10882	3689	10711	290
39507	10881	3695	9995	285
39508	10892	3694	9736	265
39509	10888	3698	10638	298
39510	10890	3686	10549	320
39511	10892	3695	10957	318
39512	10898	3694	10985	311
39514	10898	3700	10614	322
39515	10890	3698	11079	316
39516	10887	3692	10832	314
39517	10901	3697	10085	369
39518	10907	3695	9998	387
39519	10910	3690	9036	393
39520	10901	3688	9381	381
39521	10903	3688	9599	373
41466	10906	3708	5171	252
41467	10907	3709	8637	275
41469	10910	3706	8426	270
41471	10905	3709	9059	250
41472	10906	3710	8687	261
41474	10904	3709	8874	262
41476	10906	3709	8947	259
46911	10879	3711	13856	272
46926	10883	3708	12094	262
46931	10881	3707	3055	210
48826	10906	3695	26057	362
48827	10906	3692	26358	374
48828	10907	3694	26627	363
48829	10910	3693	26529	362
48830	10911	3690	25920	379
48831	10905	3694	26828	358
48832	10910	3692	26718	369
50187	10878	3709	11739	313
50194	10879	3709	12045	262
50195	10884	3707	11617	283
50201	10877	3704	12229	257
50202	10880	3694	11889	266
50203	10881	3704	12483	257
50205	10875	3698	12672	274
50206	10878	3705	11528	288
50207	10877	3695	11517	292
50209	10875	3693	12297	273
50210	10877	3695	12448	266
50211	10874	3701	12036	287
50212	10879	3703	11819	284
50214	10881	3704	12179	264
51347	10893	3694	10757	273
51348	10891	3706	11309	283
51349	10887	3699	10143	263
53616	10891	3688	22105	280
53617	10890	3690	22268	279
53618	10892	3696	22238	292
53619	10896	3689	22233	278
61719	10910	3707	10007	236
68740	10875	3694	8600	266
68743	10874	3701	8917	235
68744	10889	3707	8560	244
68752	10880	3699	9151	219
68753	10889	3703	9125	219
68754	10881	3704	5931	209
69122	10909	3694	2175	231
69123	10904	3701	9208	270
69124	10911	3695	6196	238
109	10894	3717	15646	296
279	10892	3732	12916	348
280	10900	3733	12723	400
282	10898	3731	11036	460
8368	10904	3728	26411	222
11774	10872	3723	14458	397
11775	10889	3710	12594	434
12798	10879	3715	14233	374
12800	10886	3711	11595	420
12802	10884	3704	12171	341
15496	10895	3728	3990	204
15497	10884	3731	11244	227
15498	10885	3728	10757	253
15499	10881	3724	10929	255
15500	10890	3732	11785	246
15501	10889	3733	11235	254
15502	10895	3732	10498	280
15503	10890	3730	10685	287
15504	10891	3733	10837	277
15505	10890	3733	10467	284
15506	10892	3739	10932	281
15507	10893	3731	10781	282
15508	10889	3730	11333	285
15509	10887	3735	11554	275
15510	10891	3731	11239	280
15511	10888	3733	10662	288
15512	10887	3730	11557	275
15513	10891	3731	10775	313
15514	10883	3734	11352	298
15515	10892	3733	10470	305
15516	10888	3733	11203	294
15517	10894	3738	9580	303
15518	10897	3733	8854	302
15519	10894	3739	9786	304
15520	10895	3734	9396	320
15521	10893	3738	10532	315
15523	10892	3731	11152	270
15524	10888	3732	12189	268
15525	10891	3739	11096	280
15527	10895	3736	11309	271
15528	10892	3738	11116	274
15529	10891	3732	10286	278
21170	10872	3716	3630	209
22267	10882	3703	31504	117
22268	10885	3718	32056	116
22269	10884	3716	31580	118
22270	10879	3715	31970	122
22272	10899	3706	33866	117
22274	10891	3712	33365	100
24596	10901	3712	6482	278
24597	10902	3712	8343	301
24599	10902	3714	8127	292
24614	10898	3706	3255	261
26679	10897	3711	3975	308
26680	10902	3726	8496	229
26681	10895	3721	7952	255
26682	10892	3715	8916	261
26683	10895	3717	7002	320
26684	10891	3717	7241	333
26687	10885	3717	9518	251
26688	10883	3707	8039	304
28994	10877	3718	8563	229
28995	10875	3706	7858	258
28996	10874	3715	8587	233
28997	10880	3708	8386	229
28998	10874	3716	8260	236
28999	10875	3711	9189	228
29000	10871	3714	8554	232
29001	10879	3706	8607	246
29002	10873	3714	8061	256
29003	10874	3718	9029	235
29004	10877	3716	8299	252
29005	10880	3713	9333	219
29006	10873	3719	8733	234
29007	10876	3714	8471	231
29008	10877	3716	8902	239
29009	10868	3716	8856	242
29012	10873	3709	8989	230
29013	10874	3716	8193	246
29014	10877	3714	2605	216
30359	10894	3708	9818	420
34673	10880	3710	14908	298
36522	10902	3726	8824	285
36523	10886	3720	8753	243
36524	10885	3712	8888	246
36525	10883	3719	8229	246
36526	10895	3718	8625	268
36527	10896	3723	5271	276
36528	10904	3717	8856	279
36529	10891	3714	8268	291
36531	10903	3715	8339	306
36729	10881	3731	10237	268
41475	10905	3718	9427	250
46908	10874	3717	12624	256
46909	10881	3719	11359	262
46910	10879	3722	12160	266
46911	10879	3711	13856	272
46912	10872	3716	12607	263
46913	10881	3713	12185	279
46914	10884	3729	14074	282
46916	10880	3715	12469	269
46917	10877	3714	12307	268
46918	10877	3714	12358	260
46919	10884	3715	12709	257
46920	10877	3711	12354	266
46921	10880	3716	12241	266
46922	10881	3714	11825	257
46923	10881	3715	12089	260
46924	10879	3713	11944	263
46925	10873	3720	11870	285
46926	10883	3708	12094	262
46927	10874	3722	11297	281
46929	10883	3721	2773	209
46930	10895	3726	3023	210
46931	10881	3707	3055	210
46932	10879	3722	2846	211
46933	10883	3720	2965	204
46934	10900	3719	2872	210
50186	10882	3714	11062	383
50187	10878	3709	11739	313
50188	10878	3709	12015	302
50189	10876	3712	9500	287
50191	10895	3718	3622	261
50194	10879	3709	12045	262
50195	10884	3707	11617	283
50196	10873	3707	12955	254
50197	10874	3707	12606	260
50199	10875	3710	11088	251
50201	10877	3704	12229	257
50203	10881	3704	12483	257
50206	10878	3705	11528	288
50212	10879	3703	11819	284
50213	10874	3707	11949	278
50214	10881	3704	12179	264
50215	10874	3706	12556	267
51348	10891	3706	11309	283
54520	10898	3735	8182	240
54525	10899	3735	9133	255
54534	10898	3731	4205	235
54546	10894	3737	8559	237
56579	10891	3736	11818	256
68744	10889	3707	8560	244
68753	10889	3703	9125	219
68754	10881	3704	5931	209
108	10917	3717	15591	317
109	10894	3717	15646	296
412	10910	3727	17685	397
425	10918	3714	33597	311
8368	10904	3728	26411	222
11775	10889	3710	12594	434
12800	10886	3711	11595	420
12802	10884	3704	12171	341
15496	10895	3728	3990	204
22267	10882	3703	31504	117
22268	10885	3718	32056	116
22269	10884	3716	31580	118
22272	10899	3706	33866	117
22274	10891	3712	33365	100
24168	10882	3701	10318	240
24173	10903	3691	9648	225
24174	10901	3700	9801	220
24175	10901	3694	9682	239
24176	10901	3692	9970	226
24177	10905	3696	9519	236
24178	10904	3695	9790	234
24179	10914	3699	6189	225
24596	10901	3712	6482	278
24597	10902	3712	8343	301
24598	10910	3712	8392	307
24599	10902	3714	8127	292
24600	10907	3712	8263	302
24601	10909	3710	8705	300
24602	10910	3711	8474	312
24603	10907	3710	8031	306
24604	10909	3714	8053	333
24605	10916	3711	8116	320
24607	10915	3717	6088	289
24614	10898	3706	3255	261
24616	10901	3699	3153	294
24617	10908	3700	3101	290
26679	10897	3711	3975	308
26680	10902	3726	8496	229
26681	10895	3721	7952	255
26682	10892	3715	8916	261
26683	10895	3717	7002	320
26684	10891	3717	7241	333
26685	10905	3711	7166	331
26687	10885	3717	9518	251
26688	10883	3707	8039	304
28997	10880	3708	8386	229
29005	10880	3713	9333	219
30359	10894	3708	9818	420
34673	10880	3710	14908	298
36521	10907	3723	8348	296
36522	10902	3726	8824	285
36523	10886	3720	8753	243
36524	10885	3712	8888	246
36525	10883	3719	8229	246
36526	10895	3718	8625	268
36527	10896	3723	5271	276
36528	10904	3717	8856	279
36529	10891	3714	8268	291
36530	10906	3723	8880	287
36531	10903	3715	8339	306
39502	10891	3692	10137	334
39508	10892	3694	9736	265
39509	10888	3698	10638	298
39511	10892	3695	10957	318
39512	10898	3694	10985	311
39514	10898	3700	10614	322
39515	10890	3698	11079	316
39517	10901	3697	10085	369
39518	10907	3695	9998	387
39522	10914	3697	6640	378
41466	10906	3708	5171	252
41467	10907	3709	8637	275
41468	10906	3713	8822	266
41469	10910	3706	8426	270
41470	10905	3716	8430	267
41471	10905	3709	9059	250
41472	10906	3710	8687	261
41473	10912	3711	8835	270
41474	10904	3709	8874	262
41475	10905	3718	9427	250
41476	10906	3709	8947	259
41477	10910	3718	8919	271
41478	10918	3711	6113	249
46909	10881	3719	11359	262
46911	10879	3711	13856	272
46913	10881	3713	12185	279
46916	10880	3715	12469	269
46919	10884	3715	12709	257
46922	10881	3714	11825	257
46923	10881	3715	12089	260
46926	10883	3708	12094	262
46928	10907	3728	3332	218
46929	10883	3721	2773	209
46930	10895	3726	3023	210
46931	10881	3707	3055	210
46933	10883	3720	2965	204
46934	10900	3719	2872	210
47187	10918	3707	8492	274
47188	10917	3713	9110	274
47192	10918	3705	8493	270
47193	10918	3711	8872	263
47194	10917	3708	9041	263
47195	10915	3704	8551	273
47197	10917	3709	8809	251
47198	10917	3708	8401	247
47199	10912	3716	9222	247
47200	10911	3709	9314	232
47202	10914	3713	8478	254
47203	10914	3705	9053	244
47204	10911	3710	9010	238
47205	10911	3709	9140	240
47206	10916	3719	9176	247
47207	10912	3708	9123	237
47208	10913	3716	8654	240
47209	10913	3713	9008	238
47210	10917	3713	9279	244
47211	10915	3710	8642	239
47212	10910	3712	9016	232
47213	10913	3715	9685	231
47214	10917	3712	9148	250
47215	10912	3714	9359	246
47216	10913	3716	8938	245
47218	10917	3711	9258	234
47219	10911	3710	9051	234
47220	10912	3714	8893	242
47221	10915	3700	5694	233
48826	10906	3695	26057	362
48827	10906	3692	26358	374
48828	10907	3694	26627	363
48831	10905	3694	26828	358
50186	10882	3714	11062	383
50191	10895	3718	3622	261
50195	10884	3707	11617	283
50203	10881	3704	12483	257
50214	10881	3704	12179	264
51347	10893	3694	10757	273
51348	10891	3706	11309	283
51349	10887	3699	10143	263
53618	10892	3696	22238	292
61717	10915	3712	9600	258
61718	10915	3713	9376	248
61719	10910	3707	10007	236
61720	10911	3709	6380	236
68744	10889	3707	8560	244
68753	10889	3703	9125	219
68754	10881	3704	5931	209
69122	10909	3694	2175	231
69123	10904	3701	9208	270
69124	10911	3695	6196	238
3062	10990	3177	8677	274
3066	10985	3178	8759	253
3068	10986	3177	8826	258
3080	10991	3187	10109	316
3083	11015	3183	14238	329
3100	10989	3178	8654	269
3101	10991	3178	8373	272
3103	11015	3167	11893	288
3110	11014	3167	18396	330
3111	11000	3166	23673	346
3112	10996	3174	24100	369
3137	11002	3165	14189	335
3138	11007	3161	11766	414
3139	10990	3171	11854	435
3140	10986	3172	12415	420
3141	10998	3170	11613	430
3142	11017	3165	10288	398
4846	11009	3154	26906	261
5805	10991	3173	19258	290
5806	10997	3163	17286	325
5807	11006	3165	16675	307
7132	11002	3190	9783	314
7133	11005	3172	7980	340
7134	11004	3182	9001	327
7135	11003	3171	8502	342
7136	11000	3167	8058	312
7137	10999	3154	9110	269
7138	10994	3161	8909	273
7139	10992	3163	9327	260
7140	10989	3166	8923	272
7143	10993	3166	8833	270
7144	10993	3158	8335	265
7145	10992	3164	8313	281
7148	10995	3170	6074	272
7150	10986	3172	7849	249
7151	10991	3165	7348	260
7170	10990	3164	6908	265
7173	10995	3169	6538	294
7174	10992	3185	7341	308
7175	10993	3174	6697	291
7176	10991	3173	7350	279
7177	10992	3165	6715	296
7178	10989	3165	7291	276
7179	10993	3170	7770	267
7180	10989	3172	7248	290
7181	10993	3165	7343	294
7182	10992	3171	6833	292
7183	10992	3175	6799	279
7184	10984	3173	7456	263
7185	10991	3171	7060	296
7186	11002	3180	6833	342
7187	11001	3181	6315	341
7188	10992	3180	6445	345
7189	10996	3181	6407	340
7190	10997	3172	5799	336
7191	10999	3171	6588	319
7192	11005	3178	5906	340
7193	10996	3173	6074	336
7194	11000	3180	6547	334
7195	11002	3175	5930	340
7196	10989	3166	5876	346
7197	10996	3185	6269	344
7198	10997	3170	6359	337
7199	10989	3173	5754	342
7200	10995	3184	6370	329
7201	10997	3176	5960	345
7202	10992	3171	6217	331
7203	10995	3170	6465	351
7204	11005	3174	6311	344
7205	10996	3186	6355	347
7206	10991	3184	6059	348
7207	10999	3185	5725	348
7208	10991	3161	6415	347
7209	11005	3168	6359	349
7210	10994	3163	6562	327
7211	10993	3172	6711	288
7212	10988	3176	6914	301
7213	10997	3172	6790	299
7214	10992	3166	7247	289
7215	10985	3173	6810	269
7361	11005	3154	8947	223
8029	11001	3158	7395	230
8030	11000	3161	7421	229
8031	11005	3178	7769	263
8032	10997	3177	7181	278
8033	11006	3154	7037	239
8034	11001	3157	6915	221
9826	10988	3182	7829	283
12655	11007	3159	14910	317
14396	11015	3173	8260	266
15263	11023	3167	3361	208
15265	11022	3172	6811	248
15266	11020	3170	6427	256
15269	11016	3167	6575	258
15275	11018	3165	6855	239
15276	11017	3171	5782	246
17242	11012	3173	8730	225
17243	11023	3167	8054	225
17244	11020	3172	8703	226
17245	11019	3176	8305	225
17246	11022	3176	7741	237
17247	11012	3181	8020	239
17248	11016	3174	7755	231
17250	11012	3171	8707	216
22325	10993	3177	20719	346
22326	10985	3173	21062	303
22327	10995	3174	21000	329
22328	10988	3166	22153	305
22329	10992	3171	21226	309
22330	10997	3173	20223	348
22331	10999	3171	20282	334
22332	11007	3167	20167	330
22333	10996	3171	20093	319
33825	11022	3167	17376	293
33827	11010	3180	17035	298
40292	10984	3170	8882	223
40295	10984	3175	8171	237
40296	10994	3174	8271	276
40297	11000	3174	8898	279
40298	10999	3173	8574	268
40299	11002	3177	8472	266
40300	11001	3171	8961	263
40301	10997	3173	8268	289
47441	10998	3160	9279	183
49344	11020	3163	19430	196
61853	11004	3167	5218	228
61854	11003	3176	7903	243
61855	11008	3171	7759	244
61856	11011	3168	7418	239
61857	11005	3171	7701	243
61858	11006	3167	8032	236
61859	11010	3171	7777	246
61860	11014	3173	7985	228
61861	11010	3177	7938	236
61862	11017	3175	7666	243
61863	11011	3175	7488	246
61864	11014	3167	8408	235
61865	11004	3175	6834	283
61866	11011	3175	7201	235
61867	11008	3167	6398	229
65413	11016	3168	7072	196
65414	11019	3163	6366	284
65415	11018	3185	6290	275
65416	11010	3169	7862	228
65417	11007	3179	6249	280
65418	11010	3173	5700	285
65419	11015	3170	6185	279
65420	11013	3177	5990	293
65421	11014	3166	7917	219
65422	11014	3171	7637	215
65423	11018	3170	7174	224
65424	11016	3175	6499	210
65425	11019	3173	6910	231
65426	11019	3178	6622	234
65427	11017	3170	6317	221
67491	11018	3170	14356	237
1439	11022	3124	9499	241
1441	11026	3116	9244	250
1442	11022	3121	9111	253
1443	11025	3120	9252	255
4842	11010	3111	20323	247
4843	11005	3110	16112	472
4844	11014	3136	17788	450
4845	11006	3129	17132	422
4847	11010	3132	18526	424
4848	11009	3144	18056	390
4849	11013	3140	17497	397
4851	11009	3145	18540	401
4852	11005	3144	19293	398
7866	11018	3138	3338	196
7867	11019	3121	9707	252
7868	11017	3115	8586	253
7870	11019	3110	8400	261
7871	11022	3111	9033	251
7872	11026	3118	8998	249
7873	11019	3112	9085	255
7874	11019	3114	9453	257
7876	11021	3113	10046	237
7877	11022	3114	8977	250
7878	11021	3113	9095	238
7879	11021	3117	9016	243
7881	11022	3111	8762	273
12654	11008	3123	18422	328
14522	11018	3128	6744	367
22921	11022	3132	20497	316
22922	11014	3135	20055	328
22923	11018	3137	18483	337
22927	11010	3138	20506	287
22928	11022	3139	20316	268
22929	11009	3143	21849	259
42337	11021	3136	17728	279
42338	11009	3134	18805	267
42339	11001	3126	17287	282
42340	11001	3135	16315	289
42341	11009	3126	16440	298
42342	11018	3127	16538	271
42343	11009	3136	17072	271
42345	11023	3137	17273	292
42346	11000	3127	16648	282
42353	10999	3139	16494	278
42355	10993	3133	16236	263
46236	11024	3138	3550	198
47442	11029	3128	8164	229
50663	11006	3140	5538	270
50664	11017	3134	6400	227
58033	11009	3116	7058	290
58034	11000	3126	6889	310
58035	10996	3118	6879	290
58036	11002	3120	6694	299
58037	11007	3121	6988	288
58038	11007	3113	6567	301
58039	11002	3117	6948	296
58040	11010	3121	7230	294
58041	11009	3126	6611	319
58042	11014	3117	6605	311
58043	10996	3117	7025	294
58044	10997	3126	7250	298
58045	10992	3128	7499	288
58046	10999	3129	7476	299
58047	10992	3127	7131	296
58048	11003	3124	6648	306
58049	10995	3132	7499	289
58050	11001	3126	7095	305
58054	10993	3123	7527	291
58056	10992	3122	7554	292
58057	10996	3125	7884	288
58058	10994	3132	7819	287
58059	10997	3129	7370	284
58060	11001	3121	7463	278
58061	11003	3120	7038	279
58062	11001	3120	7254	279
58063	11001	3120	7149	297
58064	11001	3127	7675	287
58065	11003	3111	7448	278
58066	11000	3124	7140	268
58067	10997	3124	7579	273
58068	11000	3122	7662	280
58069	11003	3121	6580	305
58070	11016	3111	6277	283
58072	11009	3108	6596	288
58073	11004	3113	6400	285
58074	11006	3108	6274	276
58077	11008	3111	6269	284
58078	11004	3117	6782	273
58082	11003	3119	6908	279
58083	11001	3112	6689	280
58085	11014	3115	6643	288
58086	11010	3114	6738	274
58087	11012	3115	6236	288
58088	11000	3117	6601	279
58089	11005	3111	6635	298
58657	11030	3123	6941	300
58659	11009	3130	7356	234
58660	11016	3133	6405	265
58661	11030	3132	6937	278
58662	11028	3133	7259	286
58670	11025	3132	6698	282
58671	11012	3129	6657	254
58672	11008	3130	6986	270
58674	11016	3131	7137	241
58675	11018	3134	7773	233
58676	11028	3131	7418	220
60124	11010	3127	8110	406
60137	10993	3128	9658	260
60151	10993	3121	8964	248
60156	10998	3127	4672	227
60157	10998	3137	9670	300
60162	10998	3123	9258	269
60165	10995	3119	10326	281
60166	10993	3125	9936	258
67632	11021	3126	6068	211
67633	11025	3131	6061	223
67634	11018	3126	6079	210
67635	11018	3129	5987	218
67636	11022	3127	6068	209
67637	11027	3127	6157	208
5830	10874	3875	17773	385
5831	10879	3879	13794	483
10227	10890	3852	16398	321
21002	10887	3873	11204	277
21003	10878	3884	4231	259
24750	10878	3885	2852	205
24754	10887	3885	2389	227
24757	10892	3875	3291	212
27807	10893	3868	11456	297
27808	10901	3862	12262	319
35964	10892	3862	6672	213
39021	10897	3871	9024	258
39022	10892	3871	7982	247
39023	10893	3865	8564	235
39024	10896	3875	8781	243
39025	10887	3870	9110	246
39026	10888	3872	8916	232
39027	10886	3866	8910	242
39028	10884	3870	8564	241
39029	10882	3874	9162	234
39030	10886	3870	8724	241
39031	10881	3866	8705	236
39032	10886	3865	9115	222
39033	10887	3867	9060	224
39034	10890	3874	8254	280
39035	10881	3872	8786	220
39036	10895	3867	7995	231
39037	10886	3874	8045	237
39038	10887	3868	8343	246
39039	10887	3869	8965	231
39040	10883	3872	8658	236
39041	10882	3864	8565	245
39042	10895	3874	8149	239
39043	10889	3873	8684	230
39044	10887	3874	8416	241
39045	10889	3869	9375	228
58902	10876	3866	9772	283
58903	10875	3865	9530	282
58904	10875	3864	10280	266
58905	10878	3865	9861	287
58914	10880	3871	11054	265
58915	10871	3866	10386	262
58916	10868	3878	10063	273
58918	10865	3872	10561	233
58919	10865	3872	10151	236
63448	10882	3876	8998	262
63449	10879	3882	10479	261
63450	10886	3879	10074	277
63451	10882	3878	10766	250
63452	10884	3881	5069	220
15188	10871	3804	24120	366
31615	10884	3782	28488	233
52947	10861	3781	10523	407
54071	10874	3805	8603	229
54073	10872	3806	10702	243
54074	10877	3810	10517	253
54075	10875	3814	10157	256
54076	10875	3804	10359	242
54077	10874	3810	10997	234
54078	10876	3814	10298	240
54079	10879	3809	4943	221
55170	10892	3797	10603	298
55171	10871	3800	10360	321
55172	10875	3794	10794	293
55173	10877	3795	10282	292
55174	10878	3810	10111	295
67264	10865	3798	10014	261
67265	10867	3788	10087	267
67266	10861	3792	10734	257
67267	10865	3795	11098	258
67268	10867	3795	10514	276
67269	10871	3785	9863	284
67270	10867	3783	10115	298
67271	10871	3793	10084	260
469	11046	3162	6653	304
1157	11033	3170	9230	242
1158	11037	3170	9772	232
1162	11037	3173	9165	249
1163	11040	3166	8141	263
1164	11029	3165	8865	251
1165	11027	3165	8770	264
1166	11035	3171	8650	251
1264	11030	3183	10564	316
1287	11024	3187	12629	350
1334	11032	3171	9290	327
1335	11042	3174	9448	339
1336	11038	3174	10228	304
1337	11046	3174	9147	322
1338	11032	3174	9380	299
1339	11037	3180	8721	302
1340	11041	3175	9090	291
1341	11045	3182	9645	301
1342	11040	3165	9610	281
1343	11042	3177	9488	298
1344	11038	3176	10110	283
1345	11032	3176	10193	274
1347	11046	3176	8966	299
1348	11039	3168	9241	284
1350	11044	3173	8788	270
1351	11049	3171	8990	253
1352	11048	3173	8327	276
3081	11049	3175	14708	374
3082	11041	3168	15484	368
3083	11015	3183	14238	329
3103	11015	3167	11893	288
3104	11035	3163	14488	338
3105	11040	3160	14866	348
3106	11042	3164	14737	359
3108	11027	3161	15295	322
3109	11028	3163	15620	320
3110	11014	3167	18396	330
3142	11017	3165	10288	398
7509	11046	3163	10807	338
10937	11031	3157	15665	281
12656	11036	3164	15929	317
12657	11033	3156	15899	316
13738	11034	3154	12179	301
14396	11015	3173	8260	266
15263	11023	3167	3361	208
15264	11026	3164	6745	225
15265	11022	3172	6811	248
15266	11020	3170	6427	256
15267	11032	3175	6905	245
15268	11037	3162	6856	242
15269	11016	3167	6575	258
15270	11028	3170	7289	229
15271	11028	3166	6673	263
15275	11018	3165	6855	239
15276	11017	3171	5782	246
17241	11027	3174	7852	251
17242	11012	3173	8730	225
17243	11023	3167	8054	225
17244	11020	3172	8703	226
17245	11019	3176	8305	225
17246	11022	3176	7741	237
17247	11012	3181	8020	239
17248	11016	3174	7755	231
17249	11025	3181	7897	225
17250	11012	3171	8707	216
17251	11033	3186	5936	370
27573	11025	3164	11057	259
28971	11036	3155	4595	207
32314	11027	3164	11692	314
33825	11022	3167	17376	293
33826	11029	3176	18356	270
38258	11036	3162	13860	398
40368	11026	3177	13491	238
49344	11020	3163	19430	196
61856	11011	3168	7418	239
61859	11010	3171	7777	246
61860	11014	3173	7985	228
61862	11017	3175	7666	243
61863	11011	3175	7488	246
61864	11014	3167	8408	235
61866	11011	3175	7201	235
65413	11016	3168	7072	196
65414	11019	3163	6366	284
65415	11018	3185	6290	275
65418	11010	3173	5700	285
65419	11015	3170	6185	279
65420	11013	3177	5990	293
65421	11014	3166	7917	219
65422	11014	3171	7637	215
65423	11018	3170	7174	224
65424	11016	3175	6499	210
65425	11019	3173	6910	231
65426	11019	3178	6622	234
65427	11017	3170	6317	221
67491	11018	3170	14356	237
67492	11047	3173	15474	264
67494	11030	3168	13612	255
569	11034	3147	6803	256
1434	11041	3114	8800	292
1435	11037	3113	9303	301
1436	11043	3117	8749	299
1437	11038	3112	8923	299
1438	11036	3118	8425	283
1439	11022	3124	9499	241
1440	11031	3112	9593	262
1441	11026	3116	9244	250
1442	11022	3121	9111	253
1443	11025	3120	9252	255
4607	11057	3131	7109	403
4610	11052	3139	7181	361
4611	11052	3135	7745	333
4612	11049	3128	7602	330
4613	11053	3132	7794	330
4614	11049	3139	7614	330
4615	11048	3141	5365	312
7329	11050	3146	6368	458
7365	11034	3134	8580	241
7366	11042	3131	7307	235
7367	11034	3126	8155	215
7368	11047	3137	7047	265
7369	11041	3129	7097	258
7370	11054	3137	7477	247
7371	11043	3131	7856	244
7372	11049	3129	8680	215
7373	11043	3123	7424	241
7374	11047	3134	6919	255
7375	11043	3128	8255	214
7376	11038	3126	7123	253
7377	11041	3131	6933	250
7378	11042	3147	2266	208
7872	11026	3118	8998	249
7882	11036	3121	9037	293
7883	11036	3131	8006	361
7884	11031	3119	6652	390
7885	11042	3134	9904	294
7886	11037	3126	9115	306
7887	11033	3118	8763	293
7888	11034	3119	9672	281
7889	11038	3111	9057	291
7890	11034	3124	9045	283
7891	11033	3124	8253	304
7892	11039	3120	8768	290
7893	11041	3115	8443	288
7894	11035	3124	9052	299
7895	11045	3134	3165	254
13397	11046	3130	17885	214
16249	11047	3114	10455	249
22921	11022	3132	20497	316
22925	11049	3137	17837	318
22926	11039	3141	19632	315
22928	11022	3139	20316	268
22930	11053	3136	17815	253
22931	11032	3127	18210	326
29892	11045	3125	20073	267
32315	11039	3141	9665	246
32316	11034	3147	9309	260
32317	11036	3145	5721	248
32422	11030	3147	18271	308
35609	11038	3137	35162	438
35610	11049	3132	38009	426
35614	11052	3138	36417	425
35615	11050	3131	36384	432
42337	11021	3136	17728	279
42345	11023	3137	17273	292
42354	11032	3131	19511	265
46236	11024	3138	3550	198
46237	11029	3114	7087	203
47442	11029	3128	8164	229
47443	11037	3132	8380	237
47444	11034	3120	7836	248
47445	11031	3134	7934	235
47446	11032	3127	8289	234
47447	11028	3137	9602	212
58657	11030	3123	6941	300
58658	11031	3130	8010	245
58661	11030	3132	6937	278
58662	11028	3133	7259	286
58663	11033	3134	7412	288
58664	11033	3129	6586	299
58665	11034	3137	6676	298
58666	11036	3127	8213	276
58667	11036	3138	7320	280
58668	11036	3131	7930	261
58669	11040	3128	6986	297
58670	11025	3132	6698	282
58676	11028	3131	7418	220
59495	11030	3141	13619	237
59496	11054	3131	11280	238
67631	11033	3129	5128	236
67632	11021	3126	6068	211
67633	11025	3131	6061	223
67636	11022	3127	6068	209
67637	11027	3127	6157	208
467	11045	3157	7114	282
468	11045	3158	7248	299
469	11046	3162	6653	304
1157	11033	3170	9230	242
1158	11037	3170	9772	232
1162	11037	3173	9165	249
1163	11040	3166	8141	263
1164	11029	3165	8865	251
1165	11027	3165	8770	264
1166	11035	3171	8650	251
1251	11057	3171	8183	248
1252	11054	3182	8208	269
1254	11058	3174	7526	263
1264	11030	3183	10564	316
1294	11049	3167	6572	384
1334	11032	3171	9290	327
1335	11042	3174	9448	339
1336	11038	3174	10228	304
1337	11046	3174	9147	322
1338	11032	3174	9380	299
1339	11037	3180	8721	302
1340	11041	3175	9090	291
1341	11045	3182	9645	301
1342	11040	3165	9610	281
1343	11042	3177	9488	298
1344	11038	3176	10110	283
1345	11032	3176	10193	274
1346	11050	3173	8868	295
1347	11046	3176	8966	299
1348	11039	3168	9241	284
1349	11050	3178	8705	294
1350	11044	3173	8788	270
1351	11049	3171	8990	253
1352	11048	3173	8327	276
1353	11058	3179	8640	266
3081	11049	3175	14708	374
3082	11041	3168	15484	368
3104	11035	3163	14488	338
3105	11040	3160	14866	348
3106	11042	3164	14737	359
3107	11044	3157	15084	347
3108	11027	3161	15295	322
3109	11028	3163	15620	320
7509	11046	3163	10807	338
10937	11031	3157	15665	281
11293	11056	3171	14420	340
11294	11054	3175	13373	360
12656	11036	3164	15929	317
12657	11033	3156	15899	316
14530	11053	3164	5713	363
15263	11023	3167	3361	208
15264	11026	3164	6745	225
15265	11022	3172	6811	248
15267	11032	3175	6905	245
15268	11037	3162	6856	242
15270	11028	3170	7289	229
15271	11028	3166	6673	263
17241	11027	3174	7852	251
17243	11023	3167	8054	225
17246	11022	3176	7741	237
17249	11025	3181	7897	225
17251	11033	3186	5936	370
27559	11057	3167	8251	259
27560	11060	3168	8224	250
27561	11056	3171	8711	248
27562	11055	3161	8380	259
27572	11055	3166	8341	261
27573	11025	3164	11057	259
28971	11036	3155	4595	207
31826	11058	3179	2489	220
32314	11027	3164	11692	314
33825	11022	3167	17376	293
33826	11029	3176	18356	270
38258	11036	3162	13860	398
39953	11054	3160	7616	391
40368	11026	3177	13491	238
40377	11050	3160	8339	252
40378	11049	3159	10944	258
52926	11059	3166	10537	220
67492	11047	3173	15474	264
67493	11055	3167	16145	253
67494	11030	3168	13612	255
469	11046	3162	6653	304
1235	11074	3172	7798	262
1236	11075	3163	7843	243
1237	11066	3169	7690	233
1238	11061	3171	7817	228
1239	11071	3167	7523	241
1240	11076	3175	6661	272
1241	11072	3177	7146	279
1242	11075	3170	7620	272
1243	11069	3186	7366	269
1244	11071	3177	7601	285
1246	11072	3180	8269	271
1247	11069	3182	8391	275
1249	11068	3184	8470	267
1250	11062	3174	8358	261
1251	11057	3171	8183	248
1252	11054	3182	8208	269
1253	11064	3172	7121	262
1254	11058	3174	7526	263
1255	11065	3175	8169	267
1256	11076	3178	7734	308
1260	11065	3186	7571	334
1261	11057	3188	7845	322
1262	11072	3181	7699	337
1268	11062	3183	8734	313
1269	11072	3178	8272	300
1271	11068	3176	7776	291
1272	11065	3181	7213	376
1273	11075	3183	7314	401
1276	11061	3175	6914	382
1277	11069	3180	6601	396
1278	11073	3171	6389	396
1279	11066	3178	5968	390
1280	11073	3173	6434	396
1281	11073	3168	8046	335
1282	11062	3162	8084	351
1283	11073	3164	6261	430
1290	11064	3158	5952	445
1291	11070	3161	6322	444
1292	11067	3164	5980	426
1293	11063	3160	6440	436
1294	11049	3167	6572	384
1335	11042	3174	9448	339
1337	11046	3174	9147	322
1340	11041	3175	9090	291
1341	11045	3182	9645	301
1343	11042	3177	9488	298
1346	11050	3173	8868	295
1347	11046	3176	8966	299
1349	11050	3178	8705	294
1350	11044	3173	8788	270
1351	11049	3171	8990	253
1352	11048	3173	8327	276
1353	11058	3179	8640	266
3081	11049	3175	14708	374
3082	11041	3168	15484	368
3106	11042	3164	14737	359
5249	11062	3166	6652	385
5804	11065	3163	10859	251
7085	11075	3169	2959	211
7509	11046	3163	10807	338
11293	11056	3171	14420	340
11294	11054	3175	13373	360
14530	11053	3164	5713	363
14747	11063	3163	8118	210
23776	11067	3164	6562	215
27551	11065	3169	7733	261
27553	11064	3177	2221	226
27554	11074	3165	6369	237
27555	11069	3164	8606	255
27556	11061	3162	8289	259
27558	11061	3174	9058	248
27559	11057	3167	8251	259
27560	11060	3168	8224	250
27561	11056	3171	8711	248
27562	11055	3161	8380	259
27563	11064	3167	8208	258
27564	11066	3166	8015	265
27565	11061	3167	8346	254
27566	11061	3163	8658	247
27567	11063	3171	8198	250
27568	11059	3161	8549	257
27569	11064	3158	8384	253
27570	11065	3156	8587	235
27571	11057	3161	7895	259
27572	11055	3166	8341	261
31826	11058	3179	2489	220
39953	11054	3160	7616	391
40377	11050	3160	8339	252
40378	11049	3159	10944	258
40382	11054	3155	11942	258
52926	11059	3166	10537	220
60126	11060	3158	12390	348
67492	11047	3173	15474	264
67493	11055	3167	16145	253
4592	11065	3111	6750	466
6703	11049	3101	11505	250
13209	11059	3102	10806	246
16246	11076	3105	5200	224
16247	11071	3103	7103	236
16248	11063	3112	9034	238
16249	11047	3114	10455	249
16250	11072	3101	7472	254
16251	11074	3102	7350	247
16252	11074	3102	7972	225
16253	11074	3098	8247	234
16254	11065	3096	8010	238
16255	11067	3096	7806	230
18071	11077	3113	6712	232
18077	11077	3107	7422	243
39283	11069	3112	3954	225
39284	11063	3098	9154	238
39285	11060	3100	9628	235
39286	11056	3097	9093	252
39287	11062	3094	9147	244
39288	11055	3103	8760	245
39289	11058	3101	9128	244
39290	11057	3099	9195	245
39291	11059	3097	9276	247
39292	11057	3107	9653	231
39293	11065	3100	8741	249
39294	11062	3101	8499	259
39295	11059	3101	9331	240
39296	11065	3101	8877	278
39297	11064	3091	8549	279
47423	11055	3106	2079	211
47424	11055	3110	6777	213
47425	11064	3104	5774	268
47426	11054	3104	6750	217
47427	11060	3100	6871	231
47428	11073	3087	6339	231
47429	11075	3102	6753	233
47430	11067	3094	6189	234
47431	11062	3104	6819	228
47432	11064	3105	7062	223
47433	11056	3097	6906	225
47434	11060	3101	7217	216
47435	11063	3100	6997	222
47436	11054	3093	7357	217
47437	11062	3102	7113	226
47438	11049	3100	7078	226
47439	11056	3104	7135	234
47440	11052	3104	7354	236
47448	11073	3088	5334	356
50378	11073	3113	8242	225
50380	11080	3104	8325	237
50383	11069	3114	8360	227
60136	11054	3089	12315	310
61585	11079	3101	11638	226
67642	11047	3106	4603	346
563	11088	3128	8180	314
564	11063	3125	9253	332
1284	11065	3148	9884	315
1423	11068	3144	7775	267
1424	11079	3133	7724	261
1425	11072	3137	7841	269
1426	11082	3140	5039	259
3144	11076	3142	6534	324
3146	11080	3139	6184	324
4586	11061	3129	6224	522
4587	11066	3130	6877	486
4588	11067	3128	6781	488
4589	11069	3134	6626	503
4590	11062	3132	7047	489
4591	11060	3141	6987	458
4593	11066	3123	6378	473
4594	11059	3125	6595	467
4595	11063	3123	6976	453
4596	11059	3125	6937	449
4597	11063	3129	6731	454
4598	11064	3122	7061	457
4599	11064	3123	7124	453
4600	11064	3127	6652	446
4601	11061	3139	7355	387
4602	11064	3138	7192	403
4603	11062	3132	7499	410
4604	11061	3131	6798	404
4605	11060	3141	7204	401
4606	11067	3146	7455	395
4607	11057	3131	7109	403
4608	11064	3137	6996	397
4609	11064	3146	7030	402
7511	11067	3153	9004	300
7512	11083	3152	9507	292
8614	11086	3125	8454	237
8615	11092	3126	8206	239
8617	11087	3130	9121	238
8618	11087	3122	9024	247
10930	11064	3147	22638	256
10933	11069	3145	22013	246
10934	11064	3151	21959	265
10935	11061	3147	21808	267
10936	11059	3145	22076	258
13739	11058	3145	12059	313
14742	11089	3147	5203	298
16620	11083	3137	9511	221
16621	11087	3139	7483	251
16622	11086	3132	7776	247
16623	11086	3136	6999	232
18074	11081	3117	6661	238
18079	11084	3118	2349	223
19096	11066	3140	9584	277
22924	11090	3132	15245	328
29886	11090	3123	18010	277
29887	11061	3128	19922	274
29889	11061	3129	19746	275
29893	11088	3145	23558	299
29894	11069	3134	18367	342
32414	11073	3147	23467	304
32415	11078	3142	22751	294
32416	11082	3139	23825	268
32417	11064	3141	22284	286
32419	11072	3146	21918	297
32420	11074	3139	21914	305
32421	11081	3146	22723	291
35612	11061	3134	40641	387
40372	11076	3132	10196	254
40373	11062	3144	10250	246
40374	11061	3145	11163	241
40375	11084	3138	10070	243
40376	11073	3151	9980	268
40379	11067	3149	10860	256
40383	11083	3129	9340	279
40384	11085	3132	9943	254
40386	11070	3139	10855	246
40387	11078	3131	9812	261
40388	11081	3134	10099	261
40389	11076	3152	10089	269
40391	11075	3139	9305	241
40395	11087	3132	9740	253
40396	11075	3134	8874	238
42329	11078	3131	23542	284
42330	11082	3126	23860	284
45938	11068	3150	5717	276
45939	11083	3153	7357	230
49575	11065	3151	5042	225
50167	11078	3126	5814	254
50168	11076	3133	5387	211
50379	11080	3121	8162	235
50381	11085	3119	8783	222
50382	11086	3120	8077	224
51457	11080	3143	4029	205
61582	11084	3145	7639	211
61583	11087	3150	7574	219
61586	11090	3146	7627	234
61587	11089	3148	8433	213
61589	11086	3147	4272	175
61592	11081	3143	7248	220
61593	11093	3143	7855	222
61595	11090	3150	7525	219
61600	11087	3147	8157	197
61601	11090	3141	8100	203
61602	11092	3146	7643	219
61603	11089	3150	7785	213
61604	11089	3143	7580	219
61607	11092	3145	8268	193
61608	11089	3142	8412	201
61609	11086	3146	8200	197
61611	11089	3146	8249	202
61612	11088	3147	7996	206
61614	11088	3150	7878	205
61616	11093	3143	8025	215
61617	11092	3143	8082	213
61619	11088	3150	8167	206
61620	11089	3142	7943	208
61629	11094	3130	7371	212
564	11063	3125	9253	332
1423	11068	3144	7775	267
1424	11079	3133	7724	261
1425	11072	3137	7841	269
4586	11061	3129	6224	522
4587	11066	3130	6877	486
4588	11067	3128	6781	488
4589	11069	3134	6626	503
4590	11062	3132	7047	489
4591	11060	3141	6987	458
4592	11065	3111	6750	466
4593	11066	3123	6378	473
4594	11059	3125	6595	467
4595	11063	3123	6976	453
4596	11059	3125	6937	449
4597	11063	3129	6731	454
4598	11064	3122	7061	457
4599	11064	3123	7124	453
4600	11064	3127	6652	446
4601	11061	3139	7355	387
4602	11064	3138	7192	403
4603	11062	3132	7499	410
4604	11061	3131	6798	404
4605	11060	3141	7204	401
4607	11057	3131	7109	403
4608	11064	3137	6996	397
4609	11064	3146	7030	402
4610	11052	3139	7181	361
4611	11052	3135	7745	333
4612	11049	3128	7602	330
4613	11053	3132	7794	330
4614	11049	3139	7614	330
4615	11048	3141	5365	312
7366	11042	3131	7307	235
7368	11047	3137	7047	265
7369	11041	3129	7097	258
7370	11054	3137	7477	247
7371	11043	3131	7856	244
7372	11049	3129	8680	215
7373	11043	3123	7424	241
7374	11047	3134	6919	255
7375	11043	3128	8255	214
7895	11045	3134	3165	254
10936	11059	3145	22076	258
13397	11046	3130	17885	214
13739	11058	3145	12059	313
16248	11063	3112	9034	238
16249	11047	3114	10455	249
19096	11066	3140	9584	277
22925	11049	3137	17837	318
22930	11053	3136	17815	253
29887	11061	3128	19922	274
29889	11061	3129	19746	275
29892	11045	3125	20073	267
29894	11069	3134	18367	342
32417	11064	3141	22284	286
32420	11074	3139	21914	305
35610	11049	3132	38009	426
35612	11061	3134	40641	387
35614	11052	3138	36417	425
35615	11050	3131	36384	432
39283	11069	3112	3954	225
40370	11057	3143	8885	259
40372	11076	3132	10196	254
40373	11062	3144	10250	246
40374	11061	3145	11163	241
40386	11070	3139	10855	246
40387	11078	3131	9812	261
40391	11075	3139	9305	241
40394	11055	3144	11212	264
40396	11075	3134	8874	238
42329	11078	3131	23542	284
47424	11055	3110	6777	213
50167	11078	3126	5814	254
50168	11076	3133	5387	211
50378	11073	3113	8242	225
50379	11080	3121	8162	235
50383	11069	3114	8360	227
59496	11054	3131	11280	238
1439	11022	3124	9499	241
1441	11026	3116	9244	250
1442	11022	3121	9111	253
1443	11025	3120	9252	255
4844	11014	3136	17788	450
4845	11006	3129	17132	422
4847	11010	3132	18526	424
4848	11009	3144	18056	390
4849	11013	3140	17497	397
4851	11009	3145	18540	401
4852	11005	3144	19293	398
7365	11034	3134	8580	241
7866	11018	3138	3338	196
7867	11019	3121	9707	252
7868	11017	3115	8586	253
7872	11026	3118	8998	249
7874	11019	3114	9453	257
7877	11022	3114	8977	250
7878	11021	3113	9095	238
7879	11021	3117	9016	243
7891	11033	3124	8253	304
12654	11008	3123	18422	328
14522	11018	3128	6744	367
22921	11022	3132	20497	316
22922	11014	3135	20055	328
22923	11018	3137	18483	337
22927	11010	3138	20506	287
22928	11022	3139	20316	268
22929	11009	3143	21849	259
22931	11032	3127	18210	326
42337	11021	3136	17728	279
42338	11009	3134	18805	267
42339	11001	3126	17287	282
42340	11001	3135	16315	289
42341	11009	3126	16440	298
42342	11018	3127	16538	271
42343	11009	3136	17072	271
42345	11023	3137	17273	292
42346	11000	3127	16648	282
42353	10999	3139	16494	278
42354	11032	3131	19511	265
46236	11024	3138	3550	198
47442	11029	3128	8164	229
47445	11031	3134	7934	235
47446	11032	3127	8289	234
47447	11028	3137	9602	212
50663	11006	3140	5538	270
50664	11017	3134	6400	227
58033	11009	3116	7058	290
58034	11000	3126	6889	310
58036	11002	3120	6694	299
58037	11007	3121	6988	288
58040	11010	3121	7230	294
58041	11009	3126	6611	319
58042	11014	3117	6605	311
58044	10997	3126	7250	298
58046	10999	3129	7476	299
58048	11003	3124	6648	306
58050	11001	3126	7095	305
58059	10997	3129	7370	284
58060	11001	3121	7463	278
58061	11003	3120	7038	279
58062	11001	3120	7254	279
58063	11001	3120	7149	297
58064	11001	3127	7675	287
58066	11000	3124	7140	268
58067	10997	3124	7579	273
58068	11000	3122	7662	280
58069	11003	3121	6580	305
58078	11004	3117	6782	273
58082	11003	3119	6908	279
58085	11014	3115	6643	288
58086	11010	3114	6738	274
58087	11012	3115	6236	288
58657	11030	3123	6941	300
58658	11031	3130	8010	245
58659	11009	3130	7356	234
58660	11016	3133	6405	265
58661	11030	3132	6937	278
58662	11028	3133	7259	286
58663	11033	3134	7412	288
58664	11033	3129	6586	299
58665	11034	3137	6676	298
58670	11025	3132	6698	282
58671	11012	3129	6657	254
58672	11008	3130	6986	270
58674	11016	3131	7137	241
58675	11018	3134	7773	233
58676	11028	3131	7418	220
59495	11030	3141	13619	237
60124	11010	3127	8110	406
60156	10998	3127	4672	227
60157	10998	3137	9670	300
60162	10998	3123	9258	269
67631	11033	3129	5128	236
67632	11021	3126	6068	211
67633	11025	3131	6061	223
67634	11018	3126	6079	210
67635	11018	3129	5987	218
67636	11022	3127	6068	209
67637	11027	3127	6157	208
