# Supplementary material for: Three-dimensional total-internal reflection fluorescence nanoscopy with nanometric axial resolution by photometric localization of single molecules
Source: Nat Commun. 2021 Jan 22;12:517. doi: 10.1038/s41467-020-20863-0 (PMC7822951; doi:10.1038/s41467-020-20863-0)
Supplement: Supplementary file 3 — Supplementary Software [file 41467_2020_20863_MOESM3_ESM.zip › SIMPLER Supplementary Software/Example data/example_mt_rz_tunning_8mts.csv]

126	118	3210.918	127.521	415.843	130.157	852.075	98.197	277.943	45.451	116.408	83	394.453	78.5	585.94	49.003
122	118	3204.809	124.74	413.472	130.723	853.029	114.199	284.906	46.516	92.048	85	379.235	81.5	577.24	50.11
124	118	3201.548	116.877	418.245	123.696	858.556	99.327	281.439	48.946	119.296	85	403.287	81.5	589.57	51.773
120	119	3201.645	110.203	411.123	124.943	871.129	128.453	271.596	50.236	90.819	85.5	387.642	83	593.48	51.773
129	105	3195.58	105.983	415.964	126.394	864.107	131.56	281.347	53.234	87.489	86	377.436	83.5	595.83	51.773
119	104	3197.542	111.876	417.712	124.509	843.873	148.788	273.054	54.162	102.865	86	382.83	83.5	596.67	51.773
125	99	3196.191	111.038	414.615	131.446	844.549	137.07	280.11	55.345	86.473	86.5	377.292	84	586.58	52.883
122	122	3201.44	111.011	417.205	130.536	839.03	130.628	267.258	56.148	96.074	87	380.482	84.5	588.47	52.883
130	120	3205.45	85.041	417.168	131.724	832.516	155.581	284.301	55.715	106.495	87	398.163	84.5	590.63	53.439
129	117	3207.458	80.146	418.275	129.017	828.985	114.501	260.791	56.562	103.278	87.5	399.083	84.5	586.93	53.995
131	116	3209.164	83.639	416.579	131.943	840.555	119.879	263.764	56.19	86.34	88	414.791	84.5	587.49	53.995
130	126	3206.179	85.985	419.89	126.656	846.891	130.77	287.102	56.306	87.637	88	383.363	85.5	592.77	53.995
137	130	3207.055	84.386	422.335	136.893	848.223	132.303	262.015	57.935	102.761	88	404.591	86	589.26	54.551
127	128	3204.727	80.205	416.717	131.209	838.468	134.022	262.669	58.977	91.808	88.5	380.725	86.5	581.62	55.108
133	130	3204.294	86.553	427.687	130.642	850.263	118.451	264.91	59.343	96.111	88.5	385.453	86.5	600.48	55.108
135	126	3207.539	81.037	416.252	129.237	857.826	125.49	261.71	59.767	108.314	88.5	382.091	87	585.01	55.665
132	132	3206.184	79.903	424.598	131.735	854.684	105.987	256.099	61.116	86.397	89	394.335	87	586.07	55.665
117	149	3210.174	86.925	422.132	133.324	854.511	112.709	266.631	61.524	90.248	89	407.825	87	586.91	55.665
110	139	3212.276	89.519	417.859	128.971	854.358	111.68	256.053	62.156	112.709	89	384.154	87.5	560.7	60.696
116	144	3213.974	78.418	417.279	127.87	859.112	114.586	261.146	62.059	79.538	89.5	415.772	87.5	562.46	60.696
111	140	3216.395	77.979	417.89	126.418	855.434	132.406	262.667	61.823	93.691	90	407.367	88	564.2	60.696
111	148	3216.388	80.237	414.28	126.317	855.547	132.13	267.865	62.091	105.351	90	382.068	88.5	565.1	61.257
134	119	3221.206	87.626	421.399	125.376	857.842	144.991	263.996	63.38	104.694	90.5	400.294	88.5	566.54	61.818
137	121	3220.719	75.784	443.396	137.602	854.528	146.377	267.513	64.522	88.289	91	408.432	88.5	569.62	61.818
134	123	3216.567	81.38	432.529	140.478	862.255	166.484	262.044	64.954	104.089	91	411.674	88.5	562.96	62.38
138	116	3217.955	83.254	432.5	143.438	855.699	148.608	283.123	65.452	99.976	91.5	415.944	88.5	567.88	62.38
135	122	3221.261	75.659	435.285	116.888	859.484	139.948	287.151	65.723	102.572	91.5	400.922	89	556.77	62.942
137	129	3220.261	80.497	435.534	155.599	856.731	138.952	288.54	67.114	113.783	91.5	401.947	89	593.35	62.942
133	124	3220.649	79.287	439.415	152.312	861.769	138.542	268.503	68.112	85.57	92	409.591	89	569.13	63.504
133	118	3218.662	80.912	441.763	153.131	851.609	162.124	286.051	68.545	109.784	92	412.988	89	558.55	64.067
128	126	3218.858	70.571	438.873	148.895	852.761	129.752	272.526	69.776	79.394	92.5	407.213	90	597.99	65.194
131	129	3203.665	105.703	424.241	136.965	853.993	136.617	258.951	70.548	84.15	92.5	411.848	90	598.23	65.758
126	119	3197.447	104.373	414.027	138.032	857.896	137.567	276.889	70.665	105.669	92.5	389.578	90.5	564.69	67.453
139	120	3198.377	111.937	420.202	141.747	854.267	133.374	259.201	70.91	107.023	92.5	408.64	90.5	563.28	68.019
130	115	3199.823	107.147	423.271	124.481	849.639	146.097	261.503	72.102	86.35	93	412.597	90.5	568.11	68.019
127	114	3199.341	96.115	408.241	117.255	850.475	137.856	266.943	72.1	103.178	93	413.656	90.5	596.72	68.019
132	117	3198.817	101.871	397.296	124.714	853.082	142.377	274.151	72.027	104.766	93	414.79	90.5	599.84	69.719
130	125	3227.604	83.423	409.05	104.699	846.832	136.014	267.834	72.997	105.94	93	418.03	90.5	599.21	71.423
133	126	3224.985	100.043	410.187	104.433	856.76	133.904	260.815	73.385	106.548	93	398.917	91	599.49	71.992
139	138	3229.023	84.19	411.54	98.455	854.691	138.215	261.149	73.601	107.718	93	417.622	91	583.43	73.701
139	133	3221.58	84.017	411.142	98.197	846.021	136.149	265.948	74.503	77.188	93.5	419.09	91	592.58	73.701
118	142	3225.617	83.091	411.052	103.782	836.083	95.677	263.284	75.025	86	93.5	413.051	91.5	598.09	74.272
112	90	3228.77	81.582	411.512	99.354	839.079	140.954	277.397	75.228	105.689	93.5	405.195	92	599.34	74.843
113	108	3226.203	83.064	409.377	100.567	827.594	148.084	279.17	75.001	99.982	94	410.884	92	600.2	74.843
116	109	3221.701	77.593	414.023	101.388	839.237	142.599	282.346	76.246	101.604	94	412.115	92	601.08	74.843
129	106	3226.98	85.812	412.804	101.102	837.401	144.343	290.02	75.836	105.47	94	412.713	92	602.71	74.843
118	110	3224.235	84.796	409.229	155.099	841.903	143.241	267.557	76.404	108.769	94	373.583	92.5	601.19	76.56
126	101	3226.222	78.129	411.544	144.879	844.272	147.255	277.52	76.438	102.546	94.5	380.369	93	605.07	76.56
120	105	3224.41	110.242	398.791	102.374	836.376	139.534	288.212	76.406	111.43	94.5	411.782	93	596.97	78.281
119	107	3224.639	78.661	400.298	100.285	843.262	147.321	265.604	77.061	92.59	95.5	414.193	93	594.52	78.855
119	104	3217.505	73.931	397.4	102.49	846.092	137.495	287.062	76.933	100.433	95.5	414.339	93	597.43	78.855
119	112	3216.939	79.055	397.026	97.191	851.345	142.573	283.332	77.308	101.51	95.5	406.077	93.5	601.52	78.855
123	126	3220.955	78.725	401.15	99.455	864.438	117.784	266.375	77.901	104.47	95.5	408.116	93.5	604.74	78.855
121	137	3222.597	77.995	399.995	99.504	859.619	113.628	284.336	78.104	106.818	95.5	411.87	93.5	580.74	79.431
127	135	3217.39	76.124	401.222	97.708	847.411	99.027	262.221	78.371	102.568	96	417.115	93.5	597.09	79.431
113	109	3230.956	103.259	403.041	99.42	836.505	108.419	277.09	78.549	109.078	96	402.853	94	600.51	79.431
93	113	3220.086	132.814	402.59	115.436	834.473	106.22	267.138	79.012	94.52	96.5	411.132	94	601.48	80.006
96	118	3214.569	124.605	410.923	113.072	839.954	113.413	287.054	78.734	108.599	96.5	379.986	94.5	598.84	80.582
99	116	3211.987	131.726	409.891	115.968	840.064	105.612	271.773	79.635	106.454	97	414.803	94.5	594.43	81.736
93	107	3222.132	103.854	398.848	109.489	835.902	110.585	279.519	79.568	106.77	97	381.497	95	599.64	81.736
92	113	3215.836	127.278	400.736	116.02	836.776	105.894	284.855	79.278	80.396	97.5	407.226	95	566.08	82.892
95	120	3220.607	131.498	401.091	114.552	837.432	107.752	279.254	79.685	81.038	98	407.243	95	563.76	83.471
95	118	3222.891	134.279	407.895	108.467	833.652	105.169	261.852	80.345	115.952	98	410.632	95	558.18	84.05
93	117	3225.194	130.622	404.401	109.848	838.506	105.122	278.981	80.599	104.285	98.5	382.019	95.5	572.25	84.05
92	121	3218.944	128.51	399.154	109.447	837.201	105.249	262.564	80.853	106.135	98.5	402.343	95.5	573.48	84.05
87	116	3198.478	107.295	417.578	137.091	837.826	106.339	274.446	80.896	106.778	98.5	413.683	95.5	594.04	84.05
95	117	3202.514	106.318	399.589	114.236	828.251	102.359	279.891	80.964	94.223	99	402.171	96	600.66	84.05
96	112	3198.164	102.382	399.331	111.523	836.552	105.264	271.827	81.239	104.273	99	402.547	96	584.66	84.63
90	110	3197.656	96.828	427.066	99.006	834.314	111.918	255.183	81.767	104.959	99	408.191	96	560.1	85.21
95	113	3195.92	84.906	431.314	101.919	839.844	110.956	274.682	81.679	94.003	99.5	381.359	96.5	563.33	85.21
92	119	3230.827	107.285	428.026	107.444	837.981	107.853	274.183	82.24	103.888	99.5	405.292	96.5	594.22	85.21
95	109	3231.499	106.538	428.012	102.065	837.156	103.337	265.04	82.737	91.079	100	414.808	96.5	597.53	85.21
95	117	3230.056	98.288	429.725	101.33	836.389	111.874	268.869	83.104	113.029	100	403.747	97	569.82	85.791
90	111	3230.064	95.116	427.327	98.671	855.83	109.444	284.726	84.104	98.309	102	409.761	97	571.23	85.791
93	121	3231.575	101.723	428.451	105.837	835.007	102.769	270.833	84.97	88.285	102.5	410.696	97	599.32	85.791
92	113	3231.699	101.762	427.861	98.237	830.308	104.798	272.522	86.05	107.099	102.5	418.448	97	557.47	86.372
87	128	3233.553	101.471	420.691	102.075	839.566	102.927			81.242	103	405.07	97.5	559.03	86.372
95	113	3232.834	95.048	425.519	98.803	843.303	98.667			84.422	105.5	405.745	97.5	599.51	86.372
88	114	3236.437	101.035	431.146	97.834	844.96	101.221			104.388	105.5	408.646	97.5	559.64	87.537
114	151	3235.218	101.115	428.063	104.482	836.873	101.7			90.196	106	411.02	97.5	564.02	88.12
102	145			429.664	103.957	838.056	97.959			90.441	106	377.11	98	564.51	88.12
105	153			428.758	99.762	840.68	104.852			118.495	106	386.361	98	564.7	88.12
110	139			429.603	95.191	836.238	100.433			117.138	107	404.867	98	569.94	88.703
107	132			430.862	102.944	837.716	99.245			105.448	110.5	409.006	98	577.46	88.703
115	155			408.321	130.236	839.024	101.693			112.114	110.5	419.613	98	579.4	88.703
105	149			410.548	137.346	839.191	103.313			108.353	111	415.498	98.5	581.39	88.703
110	136			416.318	135.433	843.569	103.282			111.247	111	418.072	98.5	563.85	89.287
107	144			419.082	131.132	843.029	100.139			111.463	111	377.955	99	577.86	89.287
116	144			413.811	132.014	843.12	101.288			113.138	111	382.885	99	604.21	89.287
107	152			422.585	126.932	839.45	104.529			105.026	111.5	379.134	100	566.33	90.458
102	142			418.414	131.954	861.631	118.904			97.835	112	387.491	100	578.2	90.458
108	145			418.008	131.258	864.042	124.562			98.767	112.5	405.844	100	561.08	91.043
106	139			414.262	127.593	825.003	119.433			103.159	112.5	410.068	100	567.62	91.043
104	140			416.92	100.699	835.693	120.418			77.149	113	376.757	100.5	565.68	91.63
118	128			418.482	103.07	825.338	120.371			105.767	113	408.448	100.5	577.79	91.63
104	142			419.055	101.329	836.205	117.769			76.922	114	408.822	100.5	563.99	92.217
111	140			418.623	103.014	829.221	124.32			101.138	114	411.792	100.5	580.71	92.217
104	149			420.576	101.907	828.593	121.734			101.582	114	417.255	100.5	564.23	92.805
108	143			409.787	102.757	834.342	120.204			105.336	115	384.501	101	581.42	92.805
111	148			421.652	101.804	823.58	124.734			104.446	115.5	403.426	101	600.57	92.805
100	104			416.16	96.557	832.436	115.397			106.362	115.5	386.897	101.5	581.69	94.572
110	104			414.337	102.682	823.921	109.658			91.61	116	403.523	101.5	570.67	95.162
108	103			417.027	128.536	830.072	112.912			112.312	116	374.682	102	575.18	95.162
119	101			414.982	96.147	836.101	114.287			81.306	116.5	380.931	102	557.93	96.344
118	110			410.992	103.284	831.997	111.757			103.226	116.5	404.313	102	560.83	96.344
119	104			412.899	100.295	828.928	110.774			104.184	117	409.615	102	566.64	96.344
116	100			414.064	92.834	823.373	118.561			91.784	117.5	376.647	102.5	569.72	96.344
93	136			421.127	95.135	823.44	122.987			96.186	117.5	391.516	102.5	596.29	96.936
89	144			420.777	96.793	835.247	108.832			99.314	117.5	398.83	102.5	568.67	98.122
121	137			427.238	104.729	833.778	111.874			76.342	118	406.29	102.5	570.11	98.122
116	147			425.61	100.652	833.086	95.152			95.747	118	382.789	103	584.44	98.716
117	149			419.896	99.721	832.014	110.031			105.257	118	406.175	103	567.32	99.31
119	142			417.603	99.597	835.115	109.591			118.84	118	404.668	103.5	572.27	99.31
118	145			423.423	98.317	833.184	113.703			94.381	118.5	411.98	104	580.72	99.906
119	152			426.777	101.342	833.51	110.431			95.393	119	377.831	104.5	591	99.906
102	145			421.985	108.545	865.188	115.769			95.402	119	395.241	104.5	575.17	101.1
105	153			428.115	107.76	864.724	119.144			99.472	119	389.014	105	563.95	101.7
110	139			421.038	125.185	860.542	115.447			104.212	119	390.49	105	592.05	101.7
115	147			426.895	126.275	861.814	114.707			95.176	119.5	396.382	105	598.48	101.7
111	140			426.032	104.721	871.953	140.137			79.016	120	396.787	105	577.53	103.49
104	149			428.772	107.687	862.052	113.581			81.716	120	378.792	105.5	582.11	103.49
108	143			426.429	104.535	862.738	109.494			88.369	120	379.389	106	568.67	104.09
111	140			420.814	102.915	862.308	118.28			97.284	120	397.323	106	595.53	104.09
111	148			422.098	97.481	859.111	129.175			97.653	120	380.311	106.5	582.98	104.69
106	140			427.668	97.583	864.925	122.922			90.573	120.5	383.866	106.5	588.44	104.69
131	129			423.903	102.708	862.64	120.206			95.268	120.5	399.076	106.5	595.13	104.69
126	119			423.905	107.934	861.169	116.847			101.368	120.5	380.721	107	593.61	106.5
130	115			427.168	109.617	864.458	126.546			80.303	121	380.387	107.5	591.35	107.1
132	115			422.785	102.89	864.868	127.669			102.525	121	401.248	107.5	594.98	107.71
126	119			425.765	103.12	866.014	124.101			97.128	121.5	406.295	107.5
127	114			424.764	101.392	866.309	125.638			105.969	121.5	389.804	108
130	125			410.537	99.309					81.651	122	391.512	108
133	126			421.6	122.247					105.444	122	398.146	108
119	143			422.978	107.042					108.051	122	403.058	108
116	141			421.809	100.187					115.578	122	407.832	108
123	146			426.443	106.757					102.733	122.5	372.924	108.5
113	146			433.802	120.449					111.457	122.5	377.624	109
120	137			432.086	110.577					94.897	123	401.883	109
118	142			433.19	109.447					99.479	123.5	386.363	109.5
119	140			428.783	103.236					101.671	124	392.464	109.5
119	140			430.228	106.967					102.894	124	393.985	109.5
111	133			431.46	108.982					108.994	124	399.117	109.5
119	139			429.067	120.801					111.403	124	402.311	109.5
112	139			426.199	109.596					76.029	124.5	407.03	109.5
112	90			422.762	118.753					76.687	124.5	409.944	109.5
110	104			430.932	112.292					105.986	124.5	388.512	110
108	101			433.239	112.199					114.565	124.5	392.841	110
109	99			433.237	118.062					109.374	125	397.549	110
109	107			436.074	119.782					113.081	125	404.238	110
108	105			429.468	115.799					78.054	125.5	409.789	110
118	137			440.169	119.74					113.391	126	418.431	110
126	145			438.637	122.214					82.837	126.5	393.83	110.5
112	136			431.136	116.988					96.427	126.5	417.506	110.5
121	137			425.13	122.5					107.675	126.5	377.132	111
115	143			427.438	112.046					110.013	126.5	409.335	111
117	138			430.3	118.557					77.89	127	415.165	111
118	135			424.672	118.637					78.738	127.5	377.377	111.5
119	136			426.174	115.752					102.954	127.5	387.742	111.5
116	134			429.192	117.688					100.613	128	390.035	111.5
114	139			431.567	120.395					99.982	128.5	392.363	111.5
120	135			433.013	117.41					104.279	129	401.588	111.5
119	138			432.808	119.11					80.451	129.5	402.303	111.5
116	140			434.608	120.209					81.24	129.5	393.806	112
116	109			425.7	107.736					88.489	129.5	394.376	112
119	101			431.941	111.951					101.575	129.5	402.041	112
119	104			427.785	115.46					102.637	129.5	388.992	112.5
131	117			433.312	122.723					98.504	131	407.416	112.5
118	133			432.986	125.934					102.497	131	383.826	113
123	126			429.81	124.287					104.911	131	411.346	113
121	137			433.299	126.473					100.91	132	386.192	113.5
127	135			435.692	126.312					94.875	132.5	379.236	114
				434.068	131.728					105.156	132.5	381.353	114
				430.518	123.895					113.108	133	381.866	114
				438.956	108.34					88.586	135	382.69	114
				436.471	107.709							412.535	114
				443.076	106.308							379.704	114.5
				441.719	104.572							380.784	114.5
				443.966	104.129							380.875	114.5
				437.619	103.412							393.796	114.5
				404.728	139.262							380.94	115
				402.793	106.505							382.664	115
				397.718	109.672							398.591	115
				400.204	124.612							400.315	115
				432.007	128.229							399.201	115.5
				435.286	133.469							399.796	115.5
				430.261	129.54							380.096	116
				437.481	135.197							407.746	116
				426.684	135.002							376.534	117
				424.507	128.359							384.487	117
				402.443	148.773							394.845	117
				405.573	144.219							395.418	117
				399.798	144.414							398.632	117
				398.905	141.992							402.745	117
				395.498	139.267							381.982	117.5
				400.282	144.039							397.292	117.5
				406.112	139.863							386.3	118
				414.377	143.103							388.882	118
				407.814	132.457							407.205	118
				405.427	132.804							412.055	118
				400.474	120.326							401.861	118.5
				401.896	126.079							399.679	119
				401.705	121.72							381.189	119.5
				404.085	135.95							394.572	119.5
				403.979	128.568							380.494	120
				406.199	132.245							411.586	120
				403.757	130.539							377.873	120.5
				397.14	126.278							383.673	120.5
				402.877	115.662							385.076	120.5
				396.273	127.233							395.104	120.5
				422.214	138.048							397.548	120.5
				426.055	135.366							374.447	121
				423.59	140.315							388.579	122
				426.321	136.748							377.642	122.5
				421.929	135.923							406.846	122.5
				418.769	131.817							409.23	122.5
				421.658	126.41							396.74	123
				425.67	128.729							384.554	123.5
				429.541	158.01							393.715	123.5
				420.465	156.338							377.649	124
				423.493	154.468							388.593	124.5
				432.23	100.717							380.929	125
				434.412	97.115							386.166	125
				437.339	102.753							413.136	125
				436.178	92.344							384.375	125.5
				433.025	97.105							383.555	126
				435.98	90.684							397.386	126
				436.313	92.56							377.026	126.5
				435.013	91.367							393.212	127
				434.28	90.035
				437.789	106.13
				436.517	110.364
				432.911	114.691
				439.154	111.999
				436.168	111.344
				431.298	114.692
				437.78	111.254
				436.679	113.242
				436.25	108.156
				435.289	109.831
				432.798	101.076
				438.054	99.699
				433.646	99.093
				435.291	101.388
				440.036	103.052
				432.024	97.721
				433.236	96.266
				436.635	98.427
				436.792	96.622
				440.19	97.607
				437.035	98.387
				440.092	96.426
				438.792	99.105
				437.389	96.486
				437.529	99.378
				435.197	101.419
				434.306	98.311
				436.228	99.211
