# Supplementary material for: Three-dimensional total-internal reflection fluorescence nanoscopy with nanometric axial resolution by photometric localization of single molecules
Source: Nat Commun. 2021 Jan 22;12:517. doi: 10.1038/s41467-020-20863-0 (PMC7822951; doi:10.1038/s41467-020-20863-0)
Supplement: Supplementary file 3 — Supplementary Software [file 41467_2020_20863_MOESM3_ESM.zip › SIMPLER Supplementary Software/Example data/example_mt_Thunderstorm.csv]

frame	x [nm]	y [nm]	intensity [photon]	offset [photon]
109.0000	10894.0000	3717.0000	15646.0000	296.0000
3566.0000	10875.0000	3691.0000	11248.0000	317.0000
3579.0000	10879.0000	3694.0000	10897.0000	297.0000
3580.0000	10877.0000	3695.0000	10671.0000	296.0000
3581.0000	10877.0000	3700.0000	10668.0000	300.0000
3582.0000	10875.0000	3697.0000	10706.0000	279.0000
3583.0000	10874.0000	3701.0000	10579.0000	287.0000
3584.0000	10875.0000	3694.0000	10570.0000	285.0000
11775.0000	10889.0000	3710.0000	12594.0000	434.0000
11784.0000	10911.0000	3693.0000	9939.0000	513.0000
12800.0000	10886.0000	3711.0000	11595.0000	420.0000
12801.0000	10879.0000	3693.0000	12038.0000	360.0000
12802.0000	10884.0000	3704.0000	12171.0000	341.0000
12803.0000	10877.0000	3697.0000	12732.0000	338.0000
12804.0000	10879.0000	3696.0000	12471.0000	338.0000
22267.0000	10882.0000	3703.0000	31504.0000	117.0000
22272.0000	10899.0000	3706.0000	33866.0000	117.0000
22274.0000	10891.0000	3712.0000	33365.0000	100.0000
24167.0000	10884.0000	3687.0000	11167.0000	239.0000
24168.0000	10882.0000	3701.0000	10318.0000	240.0000
24169.0000	10878.0000	3692.0000	10502.0000	247.0000
24170.0000	10882.0000	3693.0000	10853.0000	244.0000
24171.0000	10882.0000	3692.0000	10870.0000	241.0000
24172.0000	10886.0000	3694.0000	9985.0000	248.0000
24173.0000	10903.0000	3691.0000	9648.0000	225.0000
24174.0000	10901.0000	3700.0000	9801.0000	220.0000
24175.0000	10901.0000	3694.0000	9682.0000	239.0000
24176.0000	10901.0000	3692.0000	9970.0000	226.0000
24177.0000	10905.0000	3696.0000	9519.0000	236.0000
24178.0000	10904.0000	3695.0000	9790.0000	234.0000
24596.0000	10901.0000	3712.0000	6482.0000	278.0000
24597.0000	10902.0000	3712.0000	8343.0000	301.0000
24599.0000	10902.0000	3714.0000	8127.0000	292.0000
24600.0000	10907.0000	3712.0000	8263.0000	302.0000
24601.0000	10909.0000	3710.0000	8705.0000	300.0000
24603.0000	10907.0000	3710.0000	8031.0000	306.0000
24614.0000	10898.0000	3706.0000	3255.0000	261.0000
24616.0000	10901.0000	3699.0000	3153.0000	294.0000
24617.0000	10908.0000	3700.0000	3101.0000	290.0000
24618.0000	10904.0000	3686.0000	3356.0000	268.0000
26136.0000	10875.0000	3698.0000	11122.0000	277.0000
26141.0000	10877.0000	3696.0000	11040.0000	282.0000
26472.0000	10902.0000	3687.0000	14057.0000	362.0000
26473.0000	10908.0000	3687.0000	12062.0000	376.0000
26477.0000	10881.0000	3699.0000	8206.0000	243.0000
26679.0000	10897.0000	3711.0000	3975.0000	308.0000
26682.0000	10892.0000	3715.0000	8916.0000	261.0000
26685.0000	10905.0000	3711.0000	7166.0000	331.0000
26686.0000	10879.0000	3701.0000	10694.0000	227.0000
26688.0000	10883.0000	3707.0000	8039.0000	304.0000
28997.0000	10880.0000	3708.0000	8386.0000	229.0000
29001.0000	10879.0000	3706.0000	8607.0000	246.0000
30359.0000	10894.0000	3708.0000	9818.0000	420.0000
34673.0000	10880.0000	3710.0000	14908.0000	298.0000
36524.0000	10885.0000	3712.0000	8888.0000	246.0000
36529.0000	10891.0000	3714.0000	8268.0000	291.0000
36531.0000	10903.0000	3715.0000	8339.0000	306.0000
39495.0000	10886.0000	3689.0000	10768.0000	335.0000
39496.0000	10884.0000	3689.0000	10586.0000	331.0000
39497.0000	10887.0000	3687.0000	10389.0000	325.0000
39498.0000	10889.0000	3690.0000	10290.0000	325.0000
39499.0000	10885.0000	3685.0000	10875.0000	329.0000
39500.0000	10880.0000	3687.0000	10353.0000	337.0000
39501.0000	10887.0000	3687.0000	9738.0000	341.0000
39502.0000	10891.0000	3692.0000	10137.0000	334.0000
39503.0000	10882.0000	3684.0000	9847.0000	344.0000
39505.0000	10888.0000	3690.0000	10812.0000	311.0000
39506.0000	10882.0000	3689.0000	10711.0000	290.0000
39507.0000	10881.0000	3695.0000	9995.0000	285.0000
39508.0000	10892.0000	3694.0000	9736.0000	265.0000
39509.0000	10888.0000	3698.0000	10638.0000	298.0000
39510.0000	10890.0000	3686.0000	10549.0000	320.0000
39511.0000	10892.0000	3695.0000	10957.0000	318.0000
39512.0000	10898.0000	3694.0000	10985.0000	311.0000
39514.0000	10898.0000	3700.0000	10614.0000	322.0000
39515.0000	10890.0000	3698.0000	11079.0000	316.0000
39516.0000	10887.0000	3692.0000	10832.0000	314.0000
39517.0000	10901.0000	3697.0000	10085.0000	369.0000
39518.0000	10907.0000	3695.0000	9998.0000	387.0000
39519.0000	10910.0000	3690.0000	9036.0000	393.0000
39520.0000	10901.0000	3688.0000	9381.0000	381.0000
39521.0000	10903.0000	3688.0000	9599.0000	373.0000
41466.0000	10906.0000	3708.0000	5171.0000	252.0000
41467.0000	10907.0000	3709.0000	8637.0000	275.0000
41469.0000	10910.0000	3706.0000	8426.0000	270.0000
41471.0000	10905.0000	3709.0000	9059.0000	250.0000
41472.0000	10906.0000	3710.0000	8687.0000	261.0000
41474.0000	10904.0000	3709.0000	8874.0000	262.0000
41476.0000	10906.0000	3709.0000	8947.0000	259.0000
46911.0000	10879.0000	3711.0000	13856.0000	272.0000
46926.0000	10883.0000	3708.0000	12094.0000	262.0000
46931.0000	10881.0000	3707.0000	3055.0000	210.0000
48826.0000	10906.0000	3695.0000	26057.0000	362.0000
48827.0000	10906.0000	3692.0000	26358.0000	374.0000
48828.0000	10907.0000	3694.0000	26627.0000	363.0000
48829.0000	10910.0000	3693.0000	26529.0000	362.0000
48830.0000	10911.0000	3690.0000	25920.0000	379.0000
48831.0000	10905.0000	3694.0000	26828.0000	358.0000
48832.0000	10910.0000	3692.0000	26718.0000	369.0000
50187.0000	10878.0000	3709.0000	11739.0000	313.0000
50194.0000	10879.0000	3709.0000	12045.0000	262.0000
50195.0000	10884.0000	3707.0000	11617.0000	283.0000
50201.0000	10877.0000	3704.0000	12229.0000	257.0000
50202.0000	10880.0000	3694.0000	11889.0000	266.0000
50203.0000	10881.0000	3704.0000	12483.0000	257.0000
50205.0000	10875.0000	3698.0000	12672.0000	274.0000
50206.0000	10878.0000	3705.0000	11528.0000	288.0000
50207.0000	10877.0000	3695.0000	11517.0000	292.0000
50209.0000	10875.0000	3693.0000	12297.0000	273.0000
50210.0000	10877.0000	3695.0000	12448.0000	266.0000
50211.0000	10874.0000	3701.0000	12036.0000	287.0000
50212.0000	10879.0000	3703.0000	11819.0000	284.0000
50214.0000	10881.0000	3704.0000	12179.0000	264.0000
51347.0000	10893.0000	3694.0000	10757.0000	273.0000
51348.0000	10891.0000	3706.0000	11309.0000	283.0000
51349.0000	10887.0000	3699.0000	10143.0000	263.0000
53616.0000	10891.0000	3688.0000	22105.0000	280.0000
53617.0000	10890.0000	3690.0000	22268.0000	279.0000
53618.0000	10892.0000	3696.0000	22238.0000	292.0000
53619.0000	10896.0000	3689.0000	22233.0000	278.0000
61719.0000	10910.0000	3707.0000	10007.0000	236.0000
68740.0000	10875.0000	3694.0000	8600.0000	266.0000
68743.0000	10874.0000	3701.0000	8917.0000	235.0000
68744.0000	10889.0000	3707.0000	8560.0000	244.0000
68752.0000	10880.0000	3699.0000	9151.0000	219.0000
68753.0000	10889.0000	3703.0000	9125.0000	219.0000
68754.0000	10881.0000	3704.0000	5931.0000	209.0000
69122.0000	10909.0000	3694.0000	2175.0000	231.0000
69123.0000	10904.0000	3701.0000	9208.0000	270.0000
69124.0000	10911.0000	3695.0000	6196.0000	238.0000
109.0000	10894.0000	3717.0000	15646.0000	296.0000
279.0000	10892.0000	3732.0000	12916.0000	348.0000
280.0000	10900.0000	3733.0000	12723.0000	400.0000
282.0000	10898.0000	3731.0000	11036.0000	460.0000
8368.0000	10904.0000	3728.0000	26411.0000	222.0000
11774.0000	10872.0000	3723.0000	14458.0000	397.0000
11775.0000	10889.0000	3710.0000	12594.0000	434.0000
12798.0000	10879.0000	3715.0000	14233.0000	374.0000
12800.0000	10886.0000	3711.0000	11595.0000	420.0000
12802.0000	10884.0000	3704.0000	12171.0000	341.0000
15496.0000	10895.0000	3728.0000	3990.0000	204.0000
15497.0000	10884.0000	3731.0000	11244.0000	227.0000
15498.0000	10885.0000	3728.0000	10757.0000	253.0000
15499.0000	10881.0000	3724.0000	10929.0000	255.0000
15500.0000	10890.0000	3732.0000	11785.0000	246.0000
15501.0000	10889.0000	3733.0000	11235.0000	254.0000
15502.0000	10895.0000	3732.0000	10498.0000	280.0000
15503.0000	10890.0000	3730.0000	10685.0000	287.0000
15504.0000	10891.0000	3733.0000	10837.0000	277.0000
15505.0000	10890.0000	3733.0000	10467.0000	284.0000
15506.0000	10892.0000	3739.0000	10932.0000	281.0000
15507.0000	10893.0000	3731.0000	10781.0000	282.0000
15508.0000	10889.0000	3730.0000	11333.0000	285.0000
15509.0000	10887.0000	3735.0000	11554.0000	275.0000
15510.0000	10891.0000	3731.0000	11239.0000	280.0000
15511.0000	10888.0000	3733.0000	10662.0000	288.0000
15512.0000	10887.0000	3730.0000	11557.0000	275.0000
15513.0000	10891.0000	3731.0000	10775.0000	313.0000
15514.0000	10883.0000	3734.0000	11352.0000	298.0000
15515.0000	10892.0000	3733.0000	10470.0000	305.0000
15516.0000	10888.0000	3733.0000	11203.0000	294.0000
15517.0000	10894.0000	3738.0000	9580.0000	303.0000
15518.0000	10897.0000	3733.0000	8854.0000	302.0000
15519.0000	10894.0000	3739.0000	9786.0000	304.0000
15520.0000	10895.0000	3734.0000	9396.0000	320.0000
15521.0000	10893.0000	3738.0000	10532.0000	315.0000
15523.0000	10892.0000	3731.0000	11152.0000	270.0000
15524.0000	10888.0000	3732.0000	12189.0000	268.0000
15525.0000	10891.0000	3739.0000	11096.0000	280.0000
15527.0000	10895.0000	3736.0000	11309.0000	271.0000
15528.0000	10892.0000	3738.0000	11116.0000	274.0000
15529.0000	10891.0000	3732.0000	10286.0000	278.0000
21170.0000	10872.0000	3716.0000	3630.0000	209.0000
22267.0000	10882.0000	3703.0000	31504.0000	117.0000
22268.0000	10885.0000	3718.0000	32056.0000	116.0000
22269.0000	10884.0000	3716.0000	31580.0000	118.0000
22270.0000	10879.0000	3715.0000	31970.0000	122.0000
22272.0000	10899.0000	3706.0000	33866.0000	117.0000
22274.0000	10891.0000	3712.0000	33365.0000	100.0000
24596.0000	10901.0000	3712.0000	6482.0000	278.0000
24597.0000	10902.0000	3712.0000	8343.0000	301.0000
24599.0000	10902.0000	3714.0000	8127.0000	292.0000
24614.0000	10898.0000	3706.0000	3255.0000	261.0000
26679.0000	10897.0000	3711.0000	3975.0000	308.0000
26680.0000	10902.0000	3726.0000	8496.0000	229.0000
26681.0000	10895.0000	3721.0000	7952.0000	255.0000
26682.0000	10892.0000	3715.0000	8916.0000	261.0000
26683.0000	10895.0000	3717.0000	7002.0000	320.0000
26684.0000	10891.0000	3717.0000	7241.0000	333.0000
26687.0000	10885.0000	3717.0000	9518.0000	251.0000
26688.0000	10883.0000	3707.0000	8039.0000	304.0000
28994.0000	10877.0000	3718.0000	8563.0000	229.0000
28995.0000	10875.0000	3706.0000	7858.0000	258.0000
28996.0000	10874.0000	3715.0000	8587.0000	233.0000
28997.0000	10880.0000	3708.0000	8386.0000	229.0000
28998.0000	10874.0000	3716.0000	8260.0000	236.0000
28999.0000	10875.0000	3711.0000	9189.0000	228.0000
29000.0000	10871.0000	3714.0000	8554.0000	232.0000
29001.0000	10879.0000	3706.0000	8607.0000	246.0000
29002.0000	10873.0000	3714.0000	8061.0000	256.0000
29003.0000	10874.0000	3718.0000	9029.0000	235.0000
29004.0000	10877.0000	3716.0000	8299.0000	252.0000
29005.0000	10880.0000	3713.0000	9333.0000	219.0000
29006.0000	10873.0000	3719.0000	8733.0000	234.0000
29007.0000	10876.0000	3714.0000	8471.0000	231.0000
29008.0000	10877.0000	3716.0000	8902.0000	239.0000
29009.0000	10868.0000	3716.0000	8856.0000	242.0000
29012.0000	10873.0000	3709.0000	8989.0000	230.0000
29013.0000	10874.0000	3716.0000	8193.0000	246.0000
29014.0000	10877.0000	3714.0000	2605.0000	216.0000
30359.0000	10894.0000	3708.0000	9818.0000	420.0000
34673.0000	10880.0000	3710.0000	14908.0000	298.0000
36522.0000	10902.0000	3726.0000	8824.0000	285.0000
36523.0000	10886.0000	3720.0000	8753.0000	243.0000
36524.0000	10885.0000	3712.0000	8888.0000	246.0000
36525.0000	10883.0000	3719.0000	8229.0000	246.0000
36526.0000	10895.0000	3718.0000	8625.0000	268.0000
36527.0000	10896.0000	3723.0000	5271.0000	276.0000
36528.0000	10904.0000	3717.0000	8856.0000	279.0000
36529.0000	10891.0000	3714.0000	8268.0000	291.0000
36531.0000	10903.0000	3715.0000	8339.0000	306.0000
36729.0000	10881.0000	3731.0000	10237.0000	268.0000
41475.0000	10905.0000	3718.0000	9427.0000	250.0000
46908.0000	10874.0000	3717.0000	12624.0000	256.0000
46909.0000	10881.0000	3719.0000	11359.0000	262.0000
46910.0000	10879.0000	3722.0000	12160.0000	266.0000
46911.0000	10879.0000	3711.0000	13856.0000	272.0000
46912.0000	10872.0000	3716.0000	12607.0000	263.0000
46913.0000	10881.0000	3713.0000	12185.0000	279.0000
46914.0000	10884.0000	3729.0000	14074.0000	282.0000
46916.0000	10880.0000	3715.0000	12469.0000	269.0000
46917.0000	10877.0000	3714.0000	12307.0000	268.0000
46918.0000	10877.0000	3714.0000	12358.0000	260.0000
46919.0000	10884.0000	3715.0000	12709.0000	257.0000
46920.0000	10877.0000	3711.0000	12354.0000	266.0000
46921.0000	10880.0000	3716.0000	12241.0000	266.0000
46922.0000	10881.0000	3714.0000	11825.0000	257.0000
46923.0000	10881.0000	3715.0000	12089.0000	260.0000
46924.0000	10879.0000	3713.0000	11944.0000	263.0000
46925.0000	10873.0000	3720.0000	11870.0000	285.0000
46926.0000	10883.0000	3708.0000	12094.0000	262.0000
46927.0000	10874.0000	3722.0000	11297.0000	281.0000
46929.0000	10883.0000	3721.0000	2773.0000	209.0000
46930.0000	10895.0000	3726.0000	3023.0000	210.0000
46931.0000	10881.0000	3707.0000	3055.0000	210.0000
46932.0000	10879.0000	3722.0000	2846.0000	211.0000
46933.0000	10883.0000	3720.0000	2965.0000	204.0000
46934.0000	10900.0000	3719.0000	2872.0000	210.0000
50186.0000	10882.0000	3714.0000	11062.0000	383.0000
50187.0000	10878.0000	3709.0000	11739.0000	313.0000
50188.0000	10878.0000	3709.0000	12015.0000	302.0000
50189.0000	10876.0000	3712.0000	9500.0000	287.0000
50191.0000	10895.0000	3718.0000	3622.0000	261.0000
50194.0000	10879.0000	3709.0000	12045.0000	262.0000
50195.0000	10884.0000	3707.0000	11617.0000	283.0000
50196.0000	10873.0000	3707.0000	12955.0000	254.0000
50197.0000	10874.0000	3707.0000	12606.0000	260.0000
50199.0000	10875.0000	3710.0000	11088.0000	251.0000
50201.0000	10877.0000	3704.0000	12229.0000	257.0000
50203.0000	10881.0000	3704.0000	12483.0000	257.0000
50206.0000	10878.0000	3705.0000	11528.0000	288.0000
50212.0000	10879.0000	3703.0000	11819.0000	284.0000
50213.0000	10874.0000	3707.0000	11949.0000	278.0000
50214.0000	10881.0000	3704.0000	12179.0000	264.0000
50215.0000	10874.0000	3706.0000	12556.0000	267.0000
51348.0000	10891.0000	3706.0000	11309.0000	283.0000
54520.0000	10898.0000	3735.0000	8182.0000	240.0000
54525.0000	10899.0000	3735.0000	9133.0000	255.0000
54534.0000	10898.0000	3731.0000	4205.0000	235.0000
54546.0000	10894.0000	3737.0000	8559.0000	237.0000
56579.0000	10891.0000	3736.0000	11818.0000	256.0000
68744.0000	10889.0000	3707.0000	8560.0000	244.0000
68753.0000	10889.0000	3703.0000	9125.0000	219.0000
68754.0000	10881.0000	3704.0000	5931.0000	209.0000
108.0000	10917.0000	3717.0000	15591.0000	317.0000
109.0000	10894.0000	3717.0000	15646.0000	296.0000
412.0000	10910.0000	3727.0000	17685.0000	397.0000
425.0000	10918.0000	3714.0000	33597.0000	311.0000
8368.0000	10904.0000	3728.0000	26411.0000	222.0000
11775.0000	10889.0000	3710.0000	12594.0000	434.0000
12800.0000	10886.0000	3711.0000	11595.0000	420.0000
12802.0000	10884.0000	3704.0000	12171.0000	341.0000
15496.0000	10895.0000	3728.0000	3990.0000	204.0000
22267.0000	10882.0000	3703.0000	31504.0000	117.0000
22268.0000	10885.0000	3718.0000	32056.0000	116.0000
22269.0000	10884.0000	3716.0000	31580.0000	118.0000
22272.0000	10899.0000	3706.0000	33866.0000	117.0000
22274.0000	10891.0000	3712.0000	33365.0000	100.0000
24168.0000	10882.0000	3701.0000	10318.0000	240.0000
24173.0000	10903.0000	3691.0000	9648.0000	225.0000
24174.0000	10901.0000	3700.0000	9801.0000	220.0000
24175.0000	10901.0000	3694.0000	9682.0000	239.0000
24176.0000	10901.0000	3692.0000	9970.0000	226.0000
24177.0000	10905.0000	3696.0000	9519.0000	236.0000
24178.0000	10904.0000	3695.0000	9790.0000	234.0000
24179.0000	10914.0000	3699.0000	6189.0000	225.0000
24596.0000	10901.0000	3712.0000	6482.0000	278.0000
24597.0000	10902.0000	3712.0000	8343.0000	301.0000
24598.0000	10910.0000	3712.0000	8392.0000	307.0000
24599.0000	10902.0000	3714.0000	8127.0000	292.0000
24600.0000	10907.0000	3712.0000	8263.0000	302.0000
24601.0000	10909.0000	3710.0000	8705.0000	300.0000
24602.0000	10910.0000	3711.0000	8474.0000	312.0000
24603.0000	10907.0000	3710.0000	8031.0000	306.0000
24604.0000	10909.0000	3714.0000	8053.0000	333.0000
24605.0000	10916.0000	3711.0000	8116.0000	320.0000
24607.0000	10915.0000	3717.0000	6088.0000	289.0000
24614.0000	10898.0000	3706.0000	3255.0000	261.0000
24616.0000	10901.0000	3699.0000	3153.0000	294.0000
24617.0000	10908.0000	3700.0000	3101.0000	290.0000
26679.0000	10897.0000	3711.0000	3975.0000	308.0000
26680.0000	10902.0000	3726.0000	8496.0000	229.0000
26681.0000	10895.0000	3721.0000	7952.0000	255.0000
26682.0000	10892.0000	3715.0000	8916.0000	261.0000
26683.0000	10895.0000	3717.0000	7002.0000	320.0000
26684.0000	10891.0000	3717.0000	7241.0000	333.0000
26685.0000	10905.0000	3711.0000	7166.0000	331.0000
26687.0000	10885.0000	3717.0000	9518.0000	251.0000
26688.0000	10883.0000	3707.0000	8039.0000	304.0000
28997.0000	10880.0000	3708.0000	8386.0000	229.0000
29005.0000	10880.0000	3713.0000	9333.0000	219.0000
30359.0000	10894.0000	3708.0000	9818.0000	420.0000
34673.0000	10880.0000	3710.0000	14908.0000	298.0000
36521.0000	10907.0000	3723.0000	8348.0000	296.0000
36522.0000	10902.0000	3726.0000	8824.0000	285.0000
36523.0000	10886.0000	3720.0000	8753.0000	243.0000
36524.0000	10885.0000	3712.0000	8888.0000	246.0000
36525.0000	10883.0000	3719.0000	8229.0000	246.0000
36526.0000	10895.0000	3718.0000	8625.0000	268.0000
36527.0000	10896.0000	3723.0000	5271.0000	276.0000
36528.0000	10904.0000	3717.0000	8856.0000	279.0000
36529.0000	10891.0000	3714.0000	8268.0000	291.0000
36530.0000	10906.0000	3723.0000	8880.0000	287.0000
36531.0000	10903.0000	3715.0000	8339.0000	306.0000
39502.0000	10891.0000	3692.0000	10137.0000	334.0000
39508.0000	10892.0000	3694.0000	9736.0000	265.0000
39509.0000	10888.0000	3698.0000	10638.0000	298.0000
39511.0000	10892.0000	3695.0000	10957.0000	318.0000
39512.0000	10898.0000	3694.0000	10985.0000	311.0000
39514.0000	10898.0000	3700.0000	10614.0000	322.0000
39515.0000	10890.0000	3698.0000	11079.0000	316.0000
39517.0000	10901.0000	3697.0000	10085.0000	369.0000
39518.0000	10907.0000	3695.0000	9998.0000	387.0000
39522.0000	10914.0000	3697.0000	6640.0000	378.0000
41466.0000	10906.0000	3708.0000	5171.0000	252.0000
41467.0000	10907.0000	3709.0000	8637.0000	275.0000
41468.0000	10906.0000	3713.0000	8822.0000	266.0000
41469.0000	10910.0000	3706.0000	8426.0000	270.0000
41470.0000	10905.0000	3716.0000	8430.0000	267.0000
41471.0000	10905.0000	3709.0000	9059.0000	250.0000
41472.0000	10906.0000	3710.0000	8687.0000	261.0000
41473.0000	10912.0000	3711.0000	8835.0000	270.0000
41474.0000	10904.0000	3709.0000	8874.0000	262.0000
41475.0000	10905.0000	3718.0000	9427.0000	250.0000
41476.0000	10906.0000	3709.0000	8947.0000	259.0000
41477.0000	10910.0000	3718.0000	8919.0000	271.0000
41478.0000	10918.0000	3711.0000	6113.0000	249.0000
46909.0000	10881.0000	3719.0000	11359.0000	262.0000
46911.0000	10879.0000	3711.0000	13856.0000	272.0000
46913.0000	10881.0000	3713.0000	12185.0000	279.0000
46916.0000	10880.0000	3715.0000	12469.0000	269.0000
46919.0000	10884.0000	3715.0000	12709.0000	257.0000
46922.0000	10881.0000	3714.0000	11825.0000	257.0000
46923.0000	10881.0000	3715.0000	12089.0000	260.0000
46926.0000	10883.0000	3708.0000	12094.0000	262.0000
46928.0000	10907.0000	3728.0000	3332.0000	218.0000
46929.0000	10883.0000	3721.0000	2773.0000	209.0000
46930.0000	10895.0000	3726.0000	3023.0000	210.0000
46931.0000	10881.0000	3707.0000	3055.0000	210.0000
46933.0000	10883.0000	3720.0000	2965.0000	204.0000
46934.0000	10900.0000	3719.0000	2872.0000	210.0000
47187.0000	10918.0000	3707.0000	8492.0000	274.0000
47188.0000	10917.0000	3713.0000	9110.0000	274.0000
47192.0000	10918.0000	3705.0000	8493.0000	270.0000
47193.0000	10918.0000	3711.0000	8872.0000	263.0000
47194.0000	10917.0000	3708.0000	9041.0000	263.0000
47195.0000	10915.0000	3704.0000	8551.0000	273.0000
47197.0000	10917.0000	3709.0000	8809.0000	251.0000
47198.0000	10917.0000	3708.0000	8401.0000	247.0000
47199.0000	10912.0000	3716.0000	9222.0000	247.0000
47200.0000	10911.0000	3709.0000	9314.0000	232.0000
47202.0000	10914.0000	3713.0000	8478.0000	254.0000
47203.0000	10914.0000	3705.0000	9053.0000	244.0000
47204.0000	10911.0000	3710.0000	9010.0000	238.0000
47205.0000	10911.0000	3709.0000	9140.0000	240.0000
47206.0000	10916.0000	3719.0000	9176.0000	247.0000
47207.0000	10912.0000	3708.0000	9123.0000	237.0000
47208.0000	10913.0000	3716.0000	8654.0000	240.0000
47209.0000	10913.0000	3713.0000	9008.0000	238.0000
47210.0000	10917.0000	3713.0000	9279.0000	244.0000
47211.0000	10915.0000	3710.0000	8642.0000	239.0000
47212.0000	10910.0000	3712.0000	9016.0000	232.0000
47213.0000	10913.0000	3715.0000	9685.0000	231.0000
47214.0000	10917.0000	3712.0000	9148.0000	250.0000
47215.0000	10912.0000	3714.0000	9359.0000	246.0000
47216.0000	10913.0000	3716.0000	8938.0000	245.0000
47218.0000	10917.0000	3711.0000	9258.0000	234.0000
47219.0000	10911.0000	3710.0000	9051.0000	234.0000
47220.0000	10912.0000	3714.0000	8893.0000	242.0000
47221.0000	10915.0000	3700.0000	5694.0000	233.0000
48826.0000	10906.0000	3695.0000	26057.0000	362.0000
48827.0000	10906.0000	3692.0000	26358.0000	374.0000
48828.0000	10907.0000	3694.0000	26627.0000	363.0000
48831.0000	10905.0000	3694.0000	26828.0000	358.0000
50186.0000	10882.0000	3714.0000	11062.0000	383.0000
50191.0000	10895.0000	3718.0000	3622.0000	261.0000
50195.0000	10884.0000	3707.0000	11617.0000	283.0000
50203.0000	10881.0000	3704.0000	12483.0000	257.0000
50214.0000	10881.0000	3704.0000	12179.0000	264.0000
51347.0000	10893.0000	3694.0000	10757.0000	273.0000
51348.0000	10891.0000	3706.0000	11309.0000	283.0000
51349.0000	10887.0000	3699.0000	10143.0000	263.0000
53618.0000	10892.0000	3696.0000	22238.0000	292.0000
61717.0000	10915.0000	3712.0000	9600.0000	258.0000
61718.0000	10915.0000	3713.0000	9376.0000	248.0000
61719.0000	10910.0000	3707.0000	10007.0000	236.0000
61720.0000	10911.0000	3709.0000	6380.0000	236.0000
68744.0000	10889.0000	3707.0000	8560.0000	244.0000
68753.0000	10889.0000	3703.0000	9125.0000	219.0000
68754.0000	10881.0000	3704.0000	5931.0000	209.0000
69122.0000	10909.0000	3694.0000	2175.0000	231.0000
69123.0000	10904.0000	3701.0000	9208.0000	270.0000
69124.0000	10911.0000	3695.0000	6196.0000	238.0000
3062.0000	10990.0000	3177.0000	8677.0000	274.0000
3066.0000	10985.0000	3178.0000	8759.0000	253.0000
3068.0000	10986.0000	3177.0000	8826.0000	258.0000
3080.0000	10991.0000	3187.0000	10109.0000	316.0000
3083.0000	11015.0000	3183.0000	14238.0000	329.0000
3100.0000	10989.0000	3178.0000	8654.0000	269.0000
3101.0000	10991.0000	3178.0000	8373.0000	272.0000
3103.0000	11015.0000	3167.0000	11893.0000	288.0000
3110.0000	11014.0000	3167.0000	18396.0000	330.0000
3111.0000	11000.0000	3166.0000	23673.0000	346.0000
3112.0000	10996.0000	3174.0000	24100.0000	369.0000
3137.0000	11002.0000	3165.0000	14189.0000	335.0000
3138.0000	11007.0000	3161.0000	11766.0000	414.0000
3139.0000	10990.0000	3171.0000	11854.0000	435.0000
3140.0000	10986.0000	3172.0000	12415.0000	420.0000
3141.0000	10998.0000	3170.0000	11613.0000	430.0000
3142.0000	11017.0000	3165.0000	10288.0000	398.0000
4846.0000	11009.0000	3154.0000	26906.0000	261.0000
5805.0000	10991.0000	3173.0000	19258.0000	290.0000
5806.0000	10997.0000	3163.0000	17286.0000	325.0000
5807.0000	11006.0000	3165.0000	16675.0000	307.0000
7132.0000	11002.0000	3190.0000	9783.0000	314.0000
7133.0000	11005.0000	3172.0000	7980.0000	340.0000
7134.0000	11004.0000	3182.0000	9001.0000	327.0000
7135.0000	11003.0000	3171.0000	8502.0000	342.0000
7136.0000	11000.0000	3167.0000	8058.0000	312.0000
7137.0000	10999.0000	3154.0000	9110.0000	269.0000
7138.0000	10994.0000	3161.0000	8909.0000	273.0000
7139.0000	10992.0000	3163.0000	9327.0000	260.0000
7140.0000	10989.0000	3166.0000	8923.0000	272.0000
7143.0000	10993.0000	3166.0000	8833.0000	270.0000
7144.0000	10993.0000	3158.0000	8335.0000	265.0000
7145.0000	10992.0000	3164.0000	8313.0000	281.0000
7148.0000	10995.0000	3170.0000	6074.0000	272.0000
7150.0000	10986.0000	3172.0000	7849.0000	249.0000
7151.0000	10991.0000	3165.0000	7348.0000	260.0000
7170.0000	10990.0000	3164.0000	6908.0000	265.0000
7173.0000	10995.0000	3169.0000	6538.0000	294.0000
7174.0000	10992.0000	3185.0000	7341.0000	308.0000
7175.0000	10993.0000	3174.0000	6697.0000	291.0000
7176.0000	10991.0000	3173.0000	7350.0000	279.0000
7177.0000	10992.0000	3165.0000	6715.0000	296.0000
7178.0000	10989.0000	3165.0000	7291.0000	276.0000
7179.0000	10993.0000	3170.0000	7770.0000	267.0000
7180.0000	10989.0000	3172.0000	7248.0000	290.0000
7181.0000	10993.0000	3165.0000	7343.0000	294.0000
7182.0000	10992.0000	3171.0000	6833.0000	292.0000
7183.0000	10992.0000	3175.0000	6799.0000	279.0000
7184.0000	10984.0000	3173.0000	7456.0000	263.0000
7185.0000	10991.0000	3171.0000	7060.0000	296.0000
7186.0000	11002.0000	3180.0000	6833.0000	342.0000
7187.0000	11001.0000	3181.0000	6315.0000	341.0000
7188.0000	10992.0000	3180.0000	6445.0000	345.0000
7189.0000	10996.0000	3181.0000	6407.0000	340.0000
7190.0000	10997.0000	3172.0000	5799.0000	336.0000
7191.0000	10999.0000	3171.0000	6588.0000	319.0000
7192.0000	11005.0000	3178.0000	5906.0000	340.0000
7193.0000	10996.0000	3173.0000	6074.0000	336.0000
7194.0000	11000.0000	3180.0000	6547.0000	334.0000
7195.0000	11002.0000	3175.0000	5930.0000	340.0000
7196.0000	10989.0000	3166.0000	5876.0000	346.0000
7197.0000	10996.0000	3185.0000	6269.0000	344.0000
7198.0000	10997.0000	3170.0000	6359.0000	337.0000
7199.0000	10989.0000	3173.0000	5754.0000	342.0000
7200.0000	10995.0000	3184.0000	6370.0000	329.0000
7201.0000	10997.0000	3176.0000	5960.0000	345.0000
7202.0000	10992.0000	3171.0000	6217.0000	331.0000
7203.0000	10995.0000	3170.0000	6465.0000	351.0000
7204.0000	11005.0000	3174.0000	6311.0000	344.0000
7205.0000	10996.0000	3186.0000	6355.0000	347.0000
7206.0000	10991.0000	3184.0000	6059.0000	348.0000
7207.0000	10999.0000	3185.0000	5725.0000	348.0000
7208.0000	10991.0000	3161.0000	6415.0000	347.0000
7209.0000	11005.0000	3168.0000	6359.0000	349.0000
7210.0000	10994.0000	3163.0000	6562.0000	327.0000
7211.0000	10993.0000	3172.0000	6711.0000	288.0000
7212.0000	10988.0000	3176.0000	6914.0000	301.0000
7213.0000	10997.0000	3172.0000	6790.0000	299.0000
7214.0000	10992.0000	3166.0000	7247.0000	289.0000
7215.0000	10985.0000	3173.0000	6810.0000	269.0000
7361.0000	11005.0000	3154.0000	8947.0000	223.0000
8029.0000	11001.0000	3158.0000	7395.0000	230.0000
8030.0000	11000.0000	3161.0000	7421.0000	229.0000
8031.0000	11005.0000	3178.0000	7769.0000	263.0000
8032.0000	10997.0000	3177.0000	7181.0000	278.0000
8033.0000	11006.0000	3154.0000	7037.0000	239.0000
8034.0000	11001.0000	3157.0000	6915.0000	221.0000
9826.0000	10988.0000	3182.0000	7829.0000	283.0000
12655.0000	11007.0000	3159.0000	14910.0000	317.0000
14396.0000	11015.0000	3173.0000	8260.0000	266.0000
15263.0000	11023.0000	3167.0000	3361.0000	208.0000
15265.0000	11022.0000	3172.0000	6811.0000	248.0000
15266.0000	11020.0000	3170.0000	6427.0000	256.0000
15269.0000	11016.0000	3167.0000	6575.0000	258.0000
15275.0000	11018.0000	3165.0000	6855.0000	239.0000
15276.0000	11017.0000	3171.0000	5782.0000	246.0000
17242.0000	11012.0000	3173.0000	8730.0000	225.0000
17243.0000	11023.0000	3167.0000	8054.0000	225.0000
17244.0000	11020.0000	3172.0000	8703.0000	226.0000
17245.0000	11019.0000	3176.0000	8305.0000	225.0000
17246.0000	11022.0000	3176.0000	7741.0000	237.0000
17247.0000	11012.0000	3181.0000	8020.0000	239.0000
17248.0000	11016.0000	3174.0000	7755.0000	231.0000
17250.0000	11012.0000	3171.0000	8707.0000	216.0000
22325.0000	10993.0000	3177.0000	20719.0000	346.0000
22326.0000	10985.0000	3173.0000	21062.0000	303.0000
22327.0000	10995.0000	3174.0000	21000.0000	329.0000
22328.0000	10988.0000	3166.0000	22153.0000	305.0000
22329.0000	10992.0000	3171.0000	21226.0000	309.0000
22330.0000	10997.0000	3173.0000	20223.0000	348.0000
22331.0000	10999.0000	3171.0000	20282.0000	334.0000
22332.0000	11007.0000	3167.0000	20167.0000	330.0000
22333.0000	10996.0000	3171.0000	20093.0000	319.0000
33825.0000	11022.0000	3167.0000	17376.0000	293.0000
33827.0000	11010.0000	3180.0000	17035.0000	298.0000
40292.0000	10984.0000	3170.0000	8882.0000	223.0000
40295.0000	10984.0000	3175.0000	8171.0000	237.0000
40296.0000	10994.0000	3174.0000	8271.0000	276.0000
40297.0000	11000.0000	3174.0000	8898.0000	279.0000
40298.0000	10999.0000	3173.0000	8574.0000	268.0000
40299.0000	11002.0000	3177.0000	8472.0000	266.0000
40300.0000	11001.0000	3171.0000	8961.0000	263.0000
40301.0000	10997.0000	3173.0000	8268.0000	289.0000
47441.0000	10998.0000	3160.0000	9279.0000	183.0000
49344.0000	11020.0000	3163.0000	19430.0000	196.0000
61853.0000	11004.0000	3167.0000	5218.0000	228.0000
61854.0000	11003.0000	3176.0000	7903.0000	243.0000
61855.0000	11008.0000	3171.0000	7759.0000	244.0000
61856.0000	11011.0000	3168.0000	7418.0000	239.0000
61857.0000	11005.0000	3171.0000	7701.0000	243.0000
61858.0000	11006.0000	3167.0000	8032.0000	236.0000
61859.0000	11010.0000	3171.0000	7777.0000	246.0000
61860.0000	11014.0000	3173.0000	7985.0000	228.0000
61861.0000	11010.0000	3177.0000	7938.0000	236.0000
61862.0000	11017.0000	3175.0000	7666.0000	243.0000
61863.0000	11011.0000	3175.0000	7488.0000	246.0000
61864.0000	11014.0000	3167.0000	8408.0000	235.0000
61865.0000	11004.0000	3175.0000	6834.0000	283.0000
61866.0000	11011.0000	3175.0000	7201.0000	235.0000
61867.0000	11008.0000	3167.0000	6398.0000	229.0000
65413.0000	11016.0000	3168.0000	7072.0000	196.0000
65414.0000	11019.0000	3163.0000	6366.0000	284.0000
65415.0000	11018.0000	3185.0000	6290.0000	275.0000
65416.0000	11010.0000	3169.0000	7862.0000	228.0000
65417.0000	11007.0000	3179.0000	6249.0000	280.0000
65418.0000	11010.0000	3173.0000	5700.0000	285.0000
65419.0000	11015.0000	3170.0000	6185.0000	279.0000
65420.0000	11013.0000	3177.0000	5990.0000	293.0000
65421.0000	11014.0000	3166.0000	7917.0000	219.0000
65422.0000	11014.0000	3171.0000	7637.0000	215.0000
65423.0000	11018.0000	3170.0000	7174.0000	224.0000
65424.0000	11016.0000	3175.0000	6499.0000	210.0000
65425.0000	11019.0000	3173.0000	6910.0000	231.0000
65426.0000	11019.0000	3178.0000	6622.0000	234.0000
65427.0000	11017.0000	3170.0000	6317.0000	221.0000
67491.0000	11018.0000	3170.0000	14356.0000	237.0000
1439.0000	11022.0000	3124.0000	9499.0000	241.0000
1441.0000	11026.0000	3116.0000	9244.0000	250.0000
1442.0000	11022.0000	3121.0000	9111.0000	253.0000
1443.0000	11025.0000	3120.0000	9252.0000	255.0000
4842.0000	11010.0000	3111.0000	20323.0000	247.0000
4843.0000	11005.0000	3110.0000	16112.0000	472.0000
4844.0000	11014.0000	3136.0000	17788.0000	450.0000
4845.0000	11006.0000	3129.0000	17132.0000	422.0000
4847.0000	11010.0000	3132.0000	18526.0000	424.0000
4848.0000	11009.0000	3144.0000	18056.0000	390.0000
4849.0000	11013.0000	3140.0000	17497.0000	397.0000
4851.0000	11009.0000	3145.0000	18540.0000	401.0000
4852.0000	11005.0000	3144.0000	19293.0000	398.0000
7866.0000	11018.0000	3138.0000	3338.0000	196.0000
7867.0000	11019.0000	3121.0000	9707.0000	252.0000
7868.0000	11017.0000	3115.0000	8586.0000	253.0000
7870.0000	11019.0000	3110.0000	8400.0000	261.0000
7871.0000	11022.0000	3111.0000	9033.0000	251.0000
7872.0000	11026.0000	3118.0000	8998.0000	249.0000
7873.0000	11019.0000	3112.0000	9085.0000	255.0000
7874.0000	11019.0000	3114.0000	9453.0000	257.0000
7876.0000	11021.0000	3113.0000	10046.0000	237.0000
7877.0000	11022.0000	3114.0000	8977.0000	250.0000
7878.0000	11021.0000	3113.0000	9095.0000	238.0000
7879.0000	11021.0000	3117.0000	9016.0000	243.0000
7881.0000	11022.0000	3111.0000	8762.0000	273.0000
12654.0000	11008.0000	3123.0000	18422.0000	328.0000
14522.0000	11018.0000	3128.0000	6744.0000	367.0000
22921.0000	11022.0000	3132.0000	20497.0000	316.0000
22922.0000	11014.0000	3135.0000	20055.0000	328.0000
22923.0000	11018.0000	3137.0000	18483.0000	337.0000
22927.0000	11010.0000	3138.0000	20506.0000	287.0000
22928.0000	11022.0000	3139.0000	20316.0000	268.0000
22929.0000	11009.0000	3143.0000	21849.0000	259.0000
42337.0000	11021.0000	3136.0000	17728.0000	279.0000
42338.0000	11009.0000	3134.0000	18805.0000	267.0000
42339.0000	11001.0000	3126.0000	17287.0000	282.0000
42340.0000	11001.0000	3135.0000	16315.0000	289.0000
42341.0000	11009.0000	3126.0000	16440.0000	298.0000
42342.0000	11018.0000	3127.0000	16538.0000	271.0000
42343.0000	11009.0000	3136.0000	17072.0000	271.0000
42345.0000	11023.0000	3137.0000	17273.0000	292.0000
42346.0000	11000.0000	3127.0000	16648.0000	282.0000
42353.0000	10999.0000	3139.0000	16494.0000	278.0000
42355.0000	10993.0000	3133.0000	16236.0000	263.0000
46236.0000	11024.0000	3138.0000	3550.0000	198.0000
47442.0000	11029.0000	3128.0000	8164.0000	229.0000
50663.0000	11006.0000	3140.0000	5538.0000	270.0000
50664.0000	11017.0000	3134.0000	6400.0000	227.0000
58033.0000	11009.0000	3116.0000	7058.0000	290.0000
58034.0000	11000.0000	3126.0000	6889.0000	310.0000
58035.0000	10996.0000	3118.0000	6879.0000	290.0000
58036.0000	11002.0000	3120.0000	6694.0000	299.0000
58037.0000	11007.0000	3121.0000	6988.0000	288.0000
58038.0000	11007.0000	3113.0000	6567.0000	301.0000
58039.0000	11002.0000	3117.0000	6948.0000	296.0000
58040.0000	11010.0000	3121.0000	7230.0000	294.0000
58041.0000	11009.0000	3126.0000	6611.0000	319.0000
58042.0000	11014.0000	3117.0000	6605.0000	311.0000
58043.0000	10996.0000	3117.0000	7025.0000	294.0000
58044.0000	10997.0000	3126.0000	7250.0000	298.0000
58045.0000	10992.0000	3128.0000	7499.0000	288.0000
58046.0000	10999.0000	3129.0000	7476.0000	299.0000
58047.0000	10992.0000	3127.0000	7131.0000	296.0000
58048.0000	11003.0000	3124.0000	6648.0000	306.0000
58049.0000	10995.0000	3132.0000	7499.0000	289.0000
58050.0000	11001.0000	3126.0000	7095.0000	305.0000
58054.0000	10993.0000	3123.0000	7527.0000	291.0000
58056.0000	10992.0000	3122.0000	7554.0000	292.0000
58057.0000	10996.0000	3125.0000	7884.0000	288.0000
58058.0000	10994.0000	3132.0000	7819.0000	287.0000
58059.0000	10997.0000	3129.0000	7370.0000	284.0000
58060.0000	11001.0000	3121.0000	7463.0000	278.0000
58061.0000	11003.0000	3120.0000	7038.0000	279.0000
58062.0000	11001.0000	3120.0000	7254.0000	279.0000
58063.0000	11001.0000	3120.0000	7149.0000	297.0000
58064.0000	11001.0000	3127.0000	7675.0000	287.0000
58065.0000	11003.0000	3111.0000	7448.0000	278.0000
58066.0000	11000.0000	3124.0000	7140.0000	268.0000
58067.0000	10997.0000	3124.0000	7579.0000	273.0000
58068.0000	11000.0000	3122.0000	7662.0000	280.0000
58069.0000	11003.0000	3121.0000	6580.0000	305.0000
58070.0000	11016.0000	3111.0000	6277.0000	283.0000
58072.0000	11009.0000	3108.0000	6596.0000	288.0000
58073.0000	11004.0000	3113.0000	6400.0000	285.0000
58074.0000	11006.0000	3108.0000	6274.0000	276.0000
58077.0000	11008.0000	3111.0000	6269.0000	284.0000
58078.0000	11004.0000	3117.0000	6782.0000	273.0000
58082.0000	11003.0000	3119.0000	6908.0000	279.0000
58083.0000	11001.0000	3112.0000	6689.0000	280.0000
58085.0000	11014.0000	3115.0000	6643.0000	288.0000
58086.0000	11010.0000	3114.0000	6738.0000	274.0000
58087.0000	11012.0000	3115.0000	6236.0000	288.0000
58088.0000	11000.0000	3117.0000	6601.0000	279.0000
58089.0000	11005.0000	3111.0000	6635.0000	298.0000
58657.0000	11030.0000	3123.0000	6941.0000	300.0000
58659.0000	11009.0000	3130.0000	7356.0000	234.0000
58660.0000	11016.0000	3133.0000	6405.0000	265.0000
58661.0000	11030.0000	3132.0000	6937.0000	278.0000
58662.0000	11028.0000	3133.0000	7259.0000	286.0000
58670.0000	11025.0000	3132.0000	6698.0000	282.0000
58671.0000	11012.0000	3129.0000	6657.0000	254.0000
58672.0000	11008.0000	3130.0000	6986.0000	270.0000
58674.0000	11016.0000	3131.0000	7137.0000	241.0000
58675.0000	11018.0000	3134.0000	7773.0000	233.0000
58676.0000	11028.0000	3131.0000	7418.0000	220.0000
60124.0000	11010.0000	3127.0000	8110.0000	406.0000
60137.0000	10993.0000	3128.0000	9658.0000	260.0000
60151.0000	10993.0000	3121.0000	8964.0000	248.0000
60156.0000	10998.0000	3127.0000	4672.0000	227.0000
60157.0000	10998.0000	3137.0000	9670.0000	300.0000
60162.0000	10998.0000	3123.0000	9258.0000	269.0000
60165.0000	10995.0000	3119.0000	10326.0000	281.0000
60166.0000	10993.0000	3125.0000	9936.0000	258.0000
67632.0000	11021.0000	3126.0000	6068.0000	211.0000
67633.0000	11025.0000	3131.0000	6061.0000	223.0000
67634.0000	11018.0000	3126.0000	6079.0000	210.0000
67635.0000	11018.0000	3129.0000	5987.0000	218.0000
67636.0000	11022.0000	3127.0000	6068.0000	209.0000
67637.0000	11027.0000	3127.0000	6157.0000	208.0000
5830.0000	10874.0000	3875.0000	17773.0000	385.0000
5831.0000	10879.0000	3879.0000	13794.0000	483.0000
10227.0000	10890.0000	3852.0000	16398.0000	321.0000
21002.0000	10887.0000	3873.0000	11204.0000	277.0000
21003.0000	10878.0000	3884.0000	4231.0000	259.0000
24750.0000	10878.0000	3885.0000	2852.0000	205.0000
24754.0000	10887.0000	3885.0000	2389.0000	227.0000
24757.0000	10892.0000	3875.0000	3291.0000	212.0000
27807.0000	10893.0000	3868.0000	11456.0000	297.0000
27808.0000	10901.0000	3862.0000	12262.0000	319.0000
35964.0000	10892.0000	3862.0000	6672.0000	213.0000
39021.0000	10897.0000	3871.0000	9024.0000	258.0000
39022.0000	10892.0000	3871.0000	7982.0000	247.0000
39023.0000	10893.0000	3865.0000	8564.0000	235.0000
39024.0000	10896.0000	3875.0000	8781.0000	243.0000
39025.0000	10887.0000	3870.0000	9110.0000	246.0000
39026.0000	10888.0000	3872.0000	8916.0000	232.0000
39027.0000	10886.0000	3866.0000	8910.0000	242.0000
39028.0000	10884.0000	3870.0000	8564.0000	241.0000
39029.0000	10882.0000	3874.0000	9162.0000	234.0000
39030.0000	10886.0000	3870.0000	8724.0000	241.0000
39031.0000	10881.0000	3866.0000	8705.0000	236.0000
39032.0000	10886.0000	3865.0000	9115.0000	222.0000
39033.0000	10887.0000	3867.0000	9060.0000	224.0000
39034.0000	10890.0000	3874.0000	8254.0000	280.0000
39035.0000	10881.0000	3872.0000	8786.0000	220.0000
39036.0000	10895.0000	3867.0000	7995.0000	231.0000
39037.0000	10886.0000	3874.0000	8045.0000	237.0000
39038.0000	10887.0000	3868.0000	8343.0000	246.0000
39039.0000	10887.0000	3869.0000	8965.0000	231.0000
39040.0000	10883.0000	3872.0000	8658.0000	236.0000
39041.0000	10882.0000	3864.0000	8565.0000	245.0000
39042.0000	10895.0000	3874.0000	8149.0000	239.0000
39043.0000	10889.0000	3873.0000	8684.0000	230.0000
39044.0000	10887.0000	3874.0000	8416.0000	241.0000
39045.0000	10889.0000	3869.0000	9375.0000	228.0000
58902.0000	10876.0000	3866.0000	9772.0000	283.0000
58903.0000	10875.0000	3865.0000	9530.0000	282.0000
58904.0000	10875.0000	3864.0000	10280.0000	266.0000
58905.0000	10878.0000	3865.0000	9861.0000	287.0000
58914.0000	10880.0000	3871.0000	11054.0000	265.0000
58915.0000	10871.0000	3866.0000	10386.0000	262.0000
58916.0000	10868.0000	3878.0000	10063.0000	273.0000
58918.0000	10865.0000	3872.0000	10561.0000	233.0000
58919.0000	10865.0000	3872.0000	10151.0000	236.0000
63448.0000	10882.0000	3876.0000	8998.0000	262.0000
63449.0000	10879.0000	3882.0000	10479.0000	261.0000
63450.0000	10886.0000	3879.0000	10074.0000	277.0000
63451.0000	10882.0000	3878.0000	10766.0000	250.0000
63452.0000	10884.0000	3881.0000	5069.0000	220.0000
15188.0000	10871.0000	3804.0000	24120.0000	366.0000
31615.0000	10884.0000	3782.0000	28488.0000	233.0000
52947.0000	10861.0000	3781.0000	10523.0000	407.0000
54071.0000	10874.0000	3805.0000	8603.0000	229.0000
54073.0000	10872.0000	3806.0000	10702.0000	243.0000
54074.0000	10877.0000	3810.0000	10517.0000	253.0000
54075.0000	10875.0000	3814.0000	10157.0000	256.0000
54076.0000	10875.0000	3804.0000	10359.0000	242.0000
54077.0000	10874.0000	3810.0000	10997.0000	234.0000
54078.0000	10876.0000	3814.0000	10298.0000	240.0000
54079.0000	10879.0000	3809.0000	4943.0000	221.0000
55170.0000	10892.0000	3797.0000	10603.0000	298.0000
55171.0000	10871.0000	3800.0000	10360.0000	321.0000
55172.0000	10875.0000	3794.0000	10794.0000	293.0000
55173.0000	10877.0000	3795.0000	10282.0000	292.0000
55174.0000	10878.0000	3810.0000	10111.0000	295.0000
67264.0000	10865.0000	3798.0000	10014.0000	261.0000
67265.0000	10867.0000	3788.0000	10087.0000	267.0000
67266.0000	10861.0000	3792.0000	10734.0000	257.0000
67267.0000	10865.0000	3795.0000	11098.0000	258.0000
67268.0000	10867.0000	3795.0000	10514.0000	276.0000
67269.0000	10871.0000	3785.0000	9863.0000	284.0000
67270.0000	10867.0000	3783.0000	10115.0000	298.0000
67271.0000	10871.0000	3793.0000	10084.0000	260.0000
469.0000	11046.0000	3162.0000	6653.0000	304.0000
1157.0000	11033.0000	3170.0000	9230.0000	242.0000
1158.0000	11037.0000	3170.0000	9772.0000	232.0000
1162.0000	11037.0000	3173.0000	9165.0000	249.0000
1163.0000	11040.0000	3166.0000	8141.0000	263.0000
1164.0000	11029.0000	3165.0000	8865.0000	251.0000
1165.0000	11027.0000	3165.0000	8770.0000	264.0000
1166.0000	11035.0000	3171.0000	8650.0000	251.0000
1264.0000	11030.0000	3183.0000	10564.0000	316.0000
1287.0000	11024.0000	3187.0000	12629.0000	350.0000
1334.0000	11032.0000	3171.0000	9290.0000	327.0000
1335.0000	11042.0000	3174.0000	9448.0000	339.0000
1336.0000	11038.0000	3174.0000	10228.0000	304.0000
1337.0000	11046.0000	3174.0000	9147.0000	322.0000
1338.0000	11032.0000	3174.0000	9380.0000	299.0000
1339.0000	11037.0000	3180.0000	8721.0000	302.0000
1340.0000	11041.0000	3175.0000	9090.0000	291.0000
1341.0000	11045.0000	3182.0000	9645.0000	301.0000
1342.0000	11040.0000	3165.0000	9610.0000	281.0000
1343.0000	11042.0000	3177.0000	9488.0000	298.0000
1344.0000	11038.0000	3176.0000	10110.0000	283.0000
1345.0000	11032.0000	3176.0000	10193.0000	274.0000
1347.0000	11046.0000	3176.0000	8966.0000	299.0000
1348.0000	11039.0000	3168.0000	9241.0000	284.0000
1350.0000	11044.0000	3173.0000	8788.0000	270.0000
1351.0000	11049.0000	3171.0000	8990.0000	253.0000
1352.0000	11048.0000	3173.0000	8327.0000	276.0000
3081.0000	11049.0000	3175.0000	14708.0000	374.0000
3082.0000	11041.0000	3168.0000	15484.0000	368.0000
3083.0000	11015.0000	3183.0000	14238.0000	329.0000
3103.0000	11015.0000	3167.0000	11893.0000	288.0000
3104.0000	11035.0000	3163.0000	14488.0000	338.0000
3105.0000	11040.0000	3160.0000	14866.0000	348.0000
3106.0000	11042.0000	3164.0000	14737.0000	359.0000
3108.0000	11027.0000	3161.0000	15295.0000	322.0000
3109.0000	11028.0000	3163.0000	15620.0000	320.0000
3110.0000	11014.0000	3167.0000	18396.0000	330.0000
3142.0000	11017.0000	3165.0000	10288.0000	398.0000
7509.0000	11046.0000	3163.0000	10807.0000	338.0000
10937.0000	11031.0000	3157.0000	15665.0000	281.0000
12656.0000	11036.0000	3164.0000	15929.0000	317.0000
12657.0000	11033.0000	3156.0000	15899.0000	316.0000
13738.0000	11034.0000	3154.0000	12179.0000	301.0000
14396.0000	11015.0000	3173.0000	8260.0000	266.0000
15263.0000	11023.0000	3167.0000	3361.0000	208.0000
15264.0000	11026.0000	3164.0000	6745.0000	225.0000
15265.0000	11022.0000	3172.0000	6811.0000	248.0000
15266.0000	11020.0000	3170.0000	6427.0000	256.0000
15267.0000	11032.0000	3175.0000	6905.0000	245.0000
15268.0000	11037.0000	3162.0000	6856.0000	242.0000
15269.0000	11016.0000	3167.0000	6575.0000	258.0000
15270.0000	11028.0000	3170.0000	7289.0000	229.0000
15271.0000	11028.0000	3166.0000	6673.0000	263.0000
15275.0000	11018.0000	3165.0000	6855.0000	239.0000
15276.0000	11017.0000	3171.0000	5782.0000	246.0000
17241.0000	11027.0000	3174.0000	7852.0000	251.0000
17242.0000	11012.0000	3173.0000	8730.0000	225.0000
17243.0000	11023.0000	3167.0000	8054.0000	225.0000
17244.0000	11020.0000	3172.0000	8703.0000	226.0000
17245.0000	11019.0000	3176.0000	8305.0000	225.0000
17246.0000	11022.0000	3176.0000	7741.0000	237.0000
17247.0000	11012.0000	3181.0000	8020.0000	239.0000
17248.0000	11016.0000	3174.0000	7755.0000	231.0000
17249.0000	11025.0000	3181.0000	7897.0000	225.0000
17250.0000	11012.0000	3171.0000	8707.0000	216.0000
17251.0000	11033.0000	3186.0000	5936.0000	370.0000
27573.0000	11025.0000	3164.0000	11057.0000	259.0000
28971.0000	11036.0000	3155.0000	4595.0000	207.0000
32314.0000	11027.0000	3164.0000	11692.0000	314.0000
33825.0000	11022.0000	3167.0000	17376.0000	293.0000
33826.0000	11029.0000	3176.0000	18356.0000	270.0000
38258.0000	11036.0000	3162.0000	13860.0000	398.0000
40368.0000	11026.0000	3177.0000	13491.0000	238.0000
49344.0000	11020.0000	3163.0000	19430.0000	196.0000
61856.0000	11011.0000	3168.0000	7418.0000	239.0000
61859.0000	11010.0000	3171.0000	7777.0000	246.0000
61860.0000	11014.0000	3173.0000	7985.0000	228.0000
61862.0000	11017.0000	3175.0000	7666.0000	243.0000
61863.0000	11011.0000	3175.0000	7488.0000	246.0000
61864.0000	11014.0000	3167.0000	8408.0000	235.0000
61866.0000	11011.0000	3175.0000	7201.0000	235.0000
65413.0000	11016.0000	3168.0000	7072.0000	196.0000
65414.0000	11019.0000	3163.0000	6366.0000	284.0000
65415.0000	11018.0000	3185.0000	6290.0000	275.0000
65418.0000	11010.0000	3173.0000	5700.0000	285.0000
65419.0000	11015.0000	3170.0000	6185.0000	279.0000
65420.0000	11013.0000	3177.0000	5990.0000	293.0000
65421.0000	11014.0000	3166.0000	7917.0000	219.0000
65422.0000	11014.0000	3171.0000	7637.0000	215.0000
65423.0000	11018.0000	3170.0000	7174.0000	224.0000
65424.0000	11016.0000	3175.0000	6499.0000	210.0000
65425.0000	11019.0000	3173.0000	6910.0000	231.0000
65426.0000	11019.0000	3178.0000	6622.0000	234.0000
65427.0000	11017.0000	3170.0000	6317.0000	221.0000
67491.0000	11018.0000	3170.0000	14356.0000	237.0000
67492.0000	11047.0000	3173.0000	15474.0000	264.0000
67494.0000	11030.0000	3168.0000	13612.0000	255.0000
569.0000	11034.0000	3147.0000	6803.0000	256.0000
1434.0000	11041.0000	3114.0000	8800.0000	292.0000
1435.0000	11037.0000	3113.0000	9303.0000	301.0000
1436.0000	11043.0000	3117.0000	8749.0000	299.0000
1437.0000	11038.0000	3112.0000	8923.0000	299.0000
1438.0000	11036.0000	3118.0000	8425.0000	283.0000
1439.0000	11022.0000	3124.0000	9499.0000	241.0000
1440.0000	11031.0000	3112.0000	9593.0000	262.0000
1441.0000	11026.0000	3116.0000	9244.0000	250.0000
1442.0000	11022.0000	3121.0000	9111.0000	253.0000
1443.0000	11025.0000	3120.0000	9252.0000	255.0000
4607.0000	11057.0000	3131.0000	7109.0000	403.0000
4610.0000	11052.0000	3139.0000	7181.0000	361.0000
4611.0000	11052.0000	3135.0000	7745.0000	333.0000
4612.0000	11049.0000	3128.0000	7602.0000	330.0000
4613.0000	11053.0000	3132.0000	7794.0000	330.0000
4614.0000	11049.0000	3139.0000	7614.0000	330.0000
4615.0000	11048.0000	3141.0000	5365.0000	312.0000
7329.0000	11050.0000	3146.0000	6368.0000	458.0000
7365.0000	11034.0000	3134.0000	8580.0000	241.0000
7366.0000	11042.0000	3131.0000	7307.0000	235.0000
7367.0000	11034.0000	3126.0000	8155.0000	215.0000
7368.0000	11047.0000	3137.0000	7047.0000	265.0000
7369.0000	11041.0000	3129.0000	7097.0000	258.0000
7370.0000	11054.0000	3137.0000	7477.0000	247.0000
7371.0000	11043.0000	3131.0000	7856.0000	244.0000
7372.0000	11049.0000	3129.0000	8680.0000	215.0000
7373.0000	11043.0000	3123.0000	7424.0000	241.0000
7374.0000	11047.0000	3134.0000	6919.0000	255.0000
7375.0000	11043.0000	3128.0000	8255.0000	214.0000
7376.0000	11038.0000	3126.0000	7123.0000	253.0000
7377.0000	11041.0000	3131.0000	6933.0000	250.0000
7378.0000	11042.0000	3147.0000	2266.0000	208.0000
7872.0000	11026.0000	3118.0000	8998.0000	249.0000
7882.0000	11036.0000	3121.0000	9037.0000	293.0000
7883.0000	11036.0000	3131.0000	8006.0000	361.0000
7884.0000	11031.0000	3119.0000	6652.0000	390.0000
7885.0000	11042.0000	3134.0000	9904.0000	294.0000
7886.0000	11037.0000	3126.0000	9115.0000	306.0000
7887.0000	11033.0000	3118.0000	8763.0000	293.0000
7888.0000	11034.0000	3119.0000	9672.0000	281.0000
7889.0000	11038.0000	3111.0000	9057.0000	291.0000
7890.0000	11034.0000	3124.0000	9045.0000	283.0000
7891.0000	11033.0000	3124.0000	8253.0000	304.0000
7892.0000	11039.0000	3120.0000	8768.0000	290.0000
7893.0000	11041.0000	3115.0000	8443.0000	288.0000
7894.0000	11035.0000	3124.0000	9052.0000	299.0000
7895.0000	11045.0000	3134.0000	3165.0000	254.0000
13397.0000	11046.0000	3130.0000	17885.0000	214.0000
16249.0000	11047.0000	3114.0000	10455.0000	249.0000
22921.0000	11022.0000	3132.0000	20497.0000	316.0000
22925.0000	11049.0000	3137.0000	17837.0000	318.0000
22926.0000	11039.0000	3141.0000	19632.0000	315.0000
22928.0000	11022.0000	3139.0000	20316.0000	268.0000
22930.0000	11053.0000	3136.0000	17815.0000	253.0000
22931.0000	11032.0000	3127.0000	18210.0000	326.0000
29892.0000	11045.0000	3125.0000	20073.0000	267.0000
32315.0000	11039.0000	3141.0000	9665.0000	246.0000
32316.0000	11034.0000	3147.0000	9309.0000	260.0000
32317.0000	11036.0000	3145.0000	5721.0000	248.0000
32422.0000	11030.0000	3147.0000	18271.0000	308.0000
35609.0000	11038.0000	3137.0000	35162.0000	438.0000
35610.0000	11049.0000	3132.0000	38009.0000	426.0000
35614.0000	11052.0000	3138.0000	36417.0000	425.0000
35615.0000	11050.0000	3131.0000	36384.0000	432.0000
42337.0000	11021.0000	3136.0000	17728.0000	279.0000
42345.0000	11023.0000	3137.0000	17273.0000	292.0000
42354.0000	11032.0000	3131.0000	19511.0000	265.0000
46236.0000	11024.0000	3138.0000	3550.0000	198.0000
46237.0000	11029.0000	3114.0000	7087.0000	203.0000
47442.0000	11029.0000	3128.0000	8164.0000	229.0000
47443.0000	11037.0000	3132.0000	8380.0000	237.0000
47444.0000	11034.0000	3120.0000	7836.0000	248.0000
47445.0000	11031.0000	3134.0000	7934.0000	235.0000
47446.0000	11032.0000	3127.0000	8289.0000	234.0000
47447.0000	11028.0000	3137.0000	9602.0000	212.0000
58657.0000	11030.0000	3123.0000	6941.0000	300.0000
58658.0000	11031.0000	3130.0000	8010.0000	245.0000
58661.0000	11030.0000	3132.0000	6937.0000	278.0000
58662.0000	11028.0000	3133.0000	7259.0000	286.0000
58663.0000	11033.0000	3134.0000	7412.0000	288.0000
58664.0000	11033.0000	3129.0000	6586.0000	299.0000
58665.0000	11034.0000	3137.0000	6676.0000	298.0000
58666.0000	11036.0000	3127.0000	8213.0000	276.0000
58667.0000	11036.0000	3138.0000	7320.0000	280.0000
58668.0000	11036.0000	3131.0000	7930.0000	261.0000
58669.0000	11040.0000	3128.0000	6986.0000	297.0000
58670.0000	11025.0000	3132.0000	6698.0000	282.0000
58676.0000	11028.0000	3131.0000	7418.0000	220.0000
59495.0000	11030.0000	3141.0000	13619.0000	237.0000
59496.0000	11054.0000	3131.0000	11280.0000	238.0000
67631.0000	11033.0000	3129.0000	5128.0000	236.0000
67632.0000	11021.0000	3126.0000	6068.0000	211.0000
67633.0000	11025.0000	3131.0000	6061.0000	223.0000
67636.0000	11022.0000	3127.0000	6068.0000	209.0000
67637.0000	11027.0000	3127.0000	6157.0000	208.0000
467.0000	11045.0000	3157.0000	7114.0000	282.0000
468.0000	11045.0000	3158.0000	7248.0000	299.0000
469.0000	11046.0000	3162.0000	6653.0000	304.0000
1157.0000	11033.0000	3170.0000	9230.0000	242.0000
1158.0000	11037.0000	3170.0000	9772.0000	232.0000
1162.0000	11037.0000	3173.0000	9165.0000	249.0000
1163.0000	11040.0000	3166.0000	8141.0000	263.0000
1164.0000	11029.0000	3165.0000	8865.0000	251.0000
1165.0000	11027.0000	3165.0000	8770.0000	264.0000
1166.0000	11035.0000	3171.0000	8650.0000	251.0000
1251.0000	11057.0000	3171.0000	8183.0000	248.0000
1252.0000	11054.0000	3182.0000	8208.0000	269.0000
1254.0000	11058.0000	3174.0000	7526.0000	263.0000
1264.0000	11030.0000	3183.0000	10564.0000	316.0000
1294.0000	11049.0000	3167.0000	6572.0000	384.0000
1334.0000	11032.0000	3171.0000	9290.0000	327.0000
1335.0000	11042.0000	3174.0000	9448.0000	339.0000
1336.0000	11038.0000	3174.0000	10228.0000	304.0000
1337.0000	11046.0000	3174.0000	9147.0000	322.0000
1338.0000	11032.0000	3174.0000	9380.0000	299.0000
1339.0000	11037.0000	3180.0000	8721.0000	302.0000
1340.0000	11041.0000	3175.0000	9090.0000	291.0000
1341.0000	11045.0000	3182.0000	9645.0000	301.0000
1342.0000	11040.0000	3165.0000	9610.0000	281.0000
1343.0000	11042.0000	3177.0000	9488.0000	298.0000
1344.0000	11038.0000	3176.0000	10110.0000	283.0000
1345.0000	11032.0000	3176.0000	10193.0000	274.0000
1346.0000	11050.0000	3173.0000	8868.0000	295.0000
1347.0000	11046.0000	3176.0000	8966.0000	299.0000
1348.0000	11039.0000	3168.0000	9241.0000	284.0000
1349.0000	11050.0000	3178.0000	8705.0000	294.0000
1350.0000	11044.0000	3173.0000	8788.0000	270.0000
1351.0000	11049.0000	3171.0000	8990.0000	253.0000
1352.0000	11048.0000	3173.0000	8327.0000	276.0000
1353.0000	11058.0000	3179.0000	8640.0000	266.0000
3081.0000	11049.0000	3175.0000	14708.0000	374.0000
3082.0000	11041.0000	3168.0000	15484.0000	368.0000
3104.0000	11035.0000	3163.0000	14488.0000	338.0000
3105.0000	11040.0000	3160.0000	14866.0000	348.0000
3106.0000	11042.0000	3164.0000	14737.0000	359.0000
3107.0000	11044.0000	3157.0000	15084.0000	347.0000
3108.0000	11027.0000	3161.0000	15295.0000	322.0000
3109.0000	11028.0000	3163.0000	15620.0000	320.0000
7509.0000	11046.0000	3163.0000	10807.0000	338.0000
10937.0000	11031.0000	3157.0000	15665.0000	281.0000
11293.0000	11056.0000	3171.0000	14420.0000	340.0000
11294.0000	11054.0000	3175.0000	13373.0000	360.0000
12656.0000	11036.0000	3164.0000	15929.0000	317.0000
12657.0000	11033.0000	3156.0000	15899.0000	316.0000
14530.0000	11053.0000	3164.0000	5713.0000	363.0000
15263.0000	11023.0000	3167.0000	3361.0000	208.0000
15264.0000	11026.0000	3164.0000	6745.0000	225.0000
15265.0000	11022.0000	3172.0000	6811.0000	248.0000
15267.0000	11032.0000	3175.0000	6905.0000	245.0000
15268.0000	11037.0000	3162.0000	6856.0000	242.0000
15270.0000	11028.0000	3170.0000	7289.0000	229.0000
15271.0000	11028.0000	3166.0000	6673.0000	263.0000
17241.0000	11027.0000	3174.0000	7852.0000	251.0000
17243.0000	11023.0000	3167.0000	8054.0000	225.0000
17246.0000	11022.0000	3176.0000	7741.0000	237.0000
17249.0000	11025.0000	3181.0000	7897.0000	225.0000
17251.0000	11033.0000	3186.0000	5936.0000	370.0000
27559.0000	11057.0000	3167.0000	8251.0000	259.0000
27560.0000	11060.0000	3168.0000	8224.0000	250.0000
27561.0000	11056.0000	3171.0000	8711.0000	248.0000
27562.0000	11055.0000	3161.0000	8380.0000	259.0000
27572.0000	11055.0000	3166.0000	8341.0000	261.0000
27573.0000	11025.0000	3164.0000	11057.0000	259.0000
28971.0000	11036.0000	3155.0000	4595.0000	207.0000
31826.0000	11058.0000	3179.0000	2489.0000	220.0000
32314.0000	11027.0000	3164.0000	11692.0000	314.0000
33825.0000	11022.0000	3167.0000	17376.0000	293.0000
33826.0000	11029.0000	3176.0000	18356.0000	270.0000
38258.0000	11036.0000	3162.0000	13860.0000	398.0000
39953.0000	11054.0000	3160.0000	7616.0000	391.0000
40368.0000	11026.0000	3177.0000	13491.0000	238.0000
40377.0000	11050.0000	3160.0000	8339.0000	252.0000
40378.0000	11049.0000	3159.0000	10944.0000	258.0000
52926.0000	11059.0000	3166.0000	10537.0000	220.0000
67492.0000	11047.0000	3173.0000	15474.0000	264.0000
67493.0000	11055.0000	3167.0000	16145.0000	253.0000
67494.0000	11030.0000	3168.0000	13612.0000	255.0000
469.0000	11046.0000	3162.0000	6653.0000	304.0000
1235.0000	11074.0000	3172.0000	7798.0000	262.0000
1236.0000	11075.0000	3163.0000	7843.0000	243.0000
1237.0000	11066.0000	3169.0000	7690.0000	233.0000
1238.0000	11061.0000	3171.0000	7817.0000	228.0000
1239.0000	11071.0000	3167.0000	7523.0000	241.0000
1240.0000	11076.0000	3175.0000	6661.0000	272.0000
1241.0000	11072.0000	3177.0000	7146.0000	279.0000
1242.0000	11075.0000	3170.0000	7620.0000	272.0000
1243.0000	11069.0000	3186.0000	7366.0000	269.0000
1244.0000	11071.0000	3177.0000	7601.0000	285.0000
1246.0000	11072.0000	3180.0000	8269.0000	271.0000
1247.0000	11069.0000	3182.0000	8391.0000	275.0000
1249.0000	11068.0000	3184.0000	8470.0000	267.0000
1250.0000	11062.0000	3174.0000	8358.0000	261.0000
1251.0000	11057.0000	3171.0000	8183.0000	248.0000
1252.0000	11054.0000	3182.0000	8208.0000	269.0000
1253.0000	11064.0000	3172.0000	7121.0000	262.0000
1254.0000	11058.0000	3174.0000	7526.0000	263.0000
1255.0000	11065.0000	3175.0000	8169.0000	267.0000
1256.0000	11076.0000	3178.0000	7734.0000	308.0000
1260.0000	11065.0000	3186.0000	7571.0000	334.0000
1261.0000	11057.0000	3188.0000	7845.0000	322.0000
1262.0000	11072.0000	3181.0000	7699.0000	337.0000
1268.0000	11062.0000	3183.0000	8734.0000	313.0000
1269.0000	11072.0000	3178.0000	8272.0000	300.0000
1271.0000	11068.0000	3176.0000	7776.0000	291.0000
1272.0000	11065.0000	3181.0000	7213.0000	376.0000
1273.0000	11075.0000	3183.0000	7314.0000	401.0000
1276.0000	11061.0000	3175.0000	6914.0000	382.0000
1277.0000	11069.0000	3180.0000	6601.0000	396.0000
1278.0000	11073.0000	3171.0000	6389.0000	396.0000
1279.0000	11066.0000	3178.0000	5968.0000	390.0000
1280.0000	11073.0000	3173.0000	6434.0000	396.0000
1281.0000	11073.0000	3168.0000	8046.0000	335.0000
1282.0000	11062.0000	3162.0000	8084.0000	351.0000
1283.0000	11073.0000	3164.0000	6261.0000	430.0000
1290.0000	11064.0000	3158.0000	5952.0000	445.0000
1291.0000	11070.0000	3161.0000	6322.0000	444.0000
1292.0000	11067.0000	3164.0000	5980.0000	426.0000
1293.0000	11063.0000	3160.0000	6440.0000	436.0000
1294.0000	11049.0000	3167.0000	6572.0000	384.0000
1335.0000	11042.0000	3174.0000	9448.0000	339.0000
1337.0000	11046.0000	3174.0000	9147.0000	322.0000
1340.0000	11041.0000	3175.0000	9090.0000	291.0000
1341.0000	11045.0000	3182.0000	9645.0000	301.0000
1343.0000	11042.0000	3177.0000	9488.0000	298.0000
1346.0000	11050.0000	3173.0000	8868.0000	295.0000
1347.0000	11046.0000	3176.0000	8966.0000	299.0000
1349.0000	11050.0000	3178.0000	8705.0000	294.0000
1350.0000	11044.0000	3173.0000	8788.0000	270.0000
1351.0000	11049.0000	3171.0000	8990.0000	253.0000
1352.0000	11048.0000	3173.0000	8327.0000	276.0000
1353.0000	11058.0000	3179.0000	8640.0000	266.0000
3081.0000	11049.0000	3175.0000	14708.0000	374.0000
3082.0000	11041.0000	3168.0000	15484.0000	368.0000
3106.0000	11042.0000	3164.0000	14737.0000	359.0000
5249.0000	11062.0000	3166.0000	6652.0000	385.0000
5804.0000	11065.0000	3163.0000	10859.0000	251.0000
7085.0000	11075.0000	3169.0000	2959.0000	211.0000
7509.0000	11046.0000	3163.0000	10807.0000	338.0000
11293.0000	11056.0000	3171.0000	14420.0000	340.0000
11294.0000	11054.0000	3175.0000	13373.0000	360.0000
14530.0000	11053.0000	3164.0000	5713.0000	363.0000
14747.0000	11063.0000	3163.0000	8118.0000	210.0000
23776.0000	11067.0000	3164.0000	6562.0000	215.0000
27551.0000	11065.0000	3169.0000	7733.0000	261.0000
27553.0000	11064.0000	3177.0000	2221.0000	226.0000
27554.0000	11074.0000	3165.0000	6369.0000	237.0000
27555.0000	11069.0000	3164.0000	8606.0000	255.0000
27556.0000	11061.0000	3162.0000	8289.0000	259.0000
27558.0000	11061.0000	3174.0000	9058.0000	248.0000
27559.0000	11057.0000	3167.0000	8251.0000	259.0000
27560.0000	11060.0000	3168.0000	8224.0000	250.0000
27561.0000	11056.0000	3171.0000	8711.0000	248.0000
27562.0000	11055.0000	3161.0000	8380.0000	259.0000
27563.0000	11064.0000	3167.0000	8208.0000	258.0000
27564.0000	11066.0000	3166.0000	8015.0000	265.0000
27565.0000	11061.0000	3167.0000	8346.0000	254.0000
27566.0000	11061.0000	3163.0000	8658.0000	247.0000
27567.0000	11063.0000	3171.0000	8198.0000	250.0000
27568.0000	11059.0000	3161.0000	8549.0000	257.0000
27569.0000	11064.0000	3158.0000	8384.0000	253.0000
27570.0000	11065.0000	3156.0000	8587.0000	235.0000
27571.0000	11057.0000	3161.0000	7895.0000	259.0000
27572.0000	11055.0000	3166.0000	8341.0000	261.0000
31826.0000	11058.0000	3179.0000	2489.0000	220.0000
39953.0000	11054.0000	3160.0000	7616.0000	391.0000
40377.0000	11050.0000	3160.0000	8339.0000	252.0000
40378.0000	11049.0000	3159.0000	10944.0000	258.0000
40382.0000	11054.0000	3155.0000	11942.0000	258.0000
52926.0000	11059.0000	3166.0000	10537.0000	220.0000
60126.0000	11060.0000	3158.0000	12390.0000	348.0000
67492.0000	11047.0000	3173.0000	15474.0000	264.0000
67493.0000	11055.0000	3167.0000	16145.0000	253.0000
4592.0000	11065.0000	3111.0000	6750.0000	466.0000
6703.0000	11049.0000	3101.0000	11505.0000	250.0000
13209.0000	11059.0000	3102.0000	10806.0000	246.0000
16246.0000	11076.0000	3105.0000	5200.0000	224.0000
16247.0000	11071.0000	3103.0000	7103.0000	236.0000
16248.0000	11063.0000	3112.0000	9034.0000	238.0000
16249.0000	11047.0000	3114.0000	10455.0000	249.0000
16250.0000	11072.0000	3101.0000	7472.0000	254.0000
16251.0000	11074.0000	3102.0000	7350.0000	247.0000
16252.0000	11074.0000	3102.0000	7972.0000	225.0000
16253.0000	11074.0000	3098.0000	8247.0000	234.0000
16254.0000	11065.0000	3096.0000	8010.0000	238.0000
16255.0000	11067.0000	3096.0000	7806.0000	230.0000
18071.0000	11077.0000	3113.0000	6712.0000	232.0000
18077.0000	11077.0000	3107.0000	7422.0000	243.0000
39283.0000	11069.0000	3112.0000	3954.0000	225.0000
39284.0000	11063.0000	3098.0000	9154.0000	238.0000
39285.0000	11060.0000	3100.0000	9628.0000	235.0000
39286.0000	11056.0000	3097.0000	9093.0000	252.0000
39287.0000	11062.0000	3094.0000	9147.0000	244.0000
39288.0000	11055.0000	3103.0000	8760.0000	245.0000
39289.0000	11058.0000	3101.0000	9128.0000	244.0000
39290.0000	11057.0000	3099.0000	9195.0000	245.0000
39291.0000	11059.0000	3097.0000	9276.0000	247.0000
39292.0000	11057.0000	3107.0000	9653.0000	231.0000
39293.0000	11065.0000	3100.0000	8741.0000	249.0000
39294.0000	11062.0000	3101.0000	8499.0000	259.0000
39295.0000	11059.0000	3101.0000	9331.0000	240.0000
39296.0000	11065.0000	3101.0000	8877.0000	278.0000
39297.0000	11064.0000	3091.0000	8549.0000	279.0000
47423.0000	11055.0000	3106.0000	2079.0000	211.0000
47424.0000	11055.0000	3110.0000	6777.0000	213.0000
47425.0000	11064.0000	3104.0000	5774.0000	268.0000
47426.0000	11054.0000	3104.0000	6750.0000	217.0000
47427.0000	11060.0000	3100.0000	6871.0000	231.0000
47428.0000	11073.0000	3087.0000	6339.0000	231.0000
47429.0000	11075.0000	3102.0000	6753.0000	233.0000
47430.0000	11067.0000	3094.0000	6189.0000	234.0000
47431.0000	11062.0000	3104.0000	6819.0000	228.0000
47432.0000	11064.0000	3105.0000	7062.0000	223.0000
47433.0000	11056.0000	3097.0000	6906.0000	225.0000
47434.0000	11060.0000	3101.0000	7217.0000	216.0000
47435.0000	11063.0000	3100.0000	6997.0000	222.0000
47436.0000	11054.0000	3093.0000	7357.0000	217.0000
47437.0000	11062.0000	3102.0000	7113.0000	226.0000
47438.0000	11049.0000	3100.0000	7078.0000	226.0000
47439.0000	11056.0000	3104.0000	7135.0000	234.0000
47440.0000	11052.0000	3104.0000	7354.0000	236.0000
47448.0000	11073.0000	3088.0000	5334.0000	356.0000
50378.0000	11073.0000	3113.0000	8242.0000	225.0000
50380.0000	11080.0000	3104.0000	8325.0000	237.0000
50383.0000	11069.0000	3114.0000	8360.0000	227.0000
60136.0000	11054.0000	3089.0000	12315.0000	310.0000
61585.0000	11079.0000	3101.0000	11638.0000	226.0000
67642.0000	11047.0000	3106.0000	4603.0000	346.0000
563.0000	11088.0000	3128.0000	8180.0000	314.0000
564.0000	11063.0000	3125.0000	9253.0000	332.0000
1284.0000	11065.0000	3148.0000	9884.0000	315.0000
1423.0000	11068.0000	3144.0000	7775.0000	267.0000
1424.0000	11079.0000	3133.0000	7724.0000	261.0000
1425.0000	11072.0000	3137.0000	7841.0000	269.0000
1426.0000	11082.0000	3140.0000	5039.0000	259.0000
3144.0000	11076.0000	3142.0000	6534.0000	324.0000
3146.0000	11080.0000	3139.0000	6184.0000	324.0000
4586.0000	11061.0000	3129.0000	6224.0000	522.0000
4587.0000	11066.0000	3130.0000	6877.0000	486.0000
4588.0000	11067.0000	3128.0000	6781.0000	488.0000
4589.0000	11069.0000	3134.0000	6626.0000	503.0000
4590.0000	11062.0000	3132.0000	7047.0000	489.0000
4591.0000	11060.0000	3141.0000	6987.0000	458.0000
4593.0000	11066.0000	3123.0000	6378.0000	473.0000
4594.0000	11059.0000	3125.0000	6595.0000	467.0000
4595.0000	11063.0000	3123.0000	6976.0000	453.0000
4596.0000	11059.0000	3125.0000	6937.0000	449.0000
4597.0000	11063.0000	3129.0000	6731.0000	454.0000
4598.0000	11064.0000	3122.0000	7061.0000	457.0000
4599.0000	11064.0000	3123.0000	7124.0000	453.0000
4600.0000	11064.0000	3127.0000	6652.0000	446.0000
4601.0000	11061.0000	3139.0000	7355.0000	387.0000
4602.0000	11064.0000	3138.0000	7192.0000	403.0000
4603.0000	11062.0000	3132.0000	7499.0000	410.0000
4604.0000	11061.0000	3131.0000	6798.0000	404.0000
4605.0000	11060.0000	3141.0000	7204.0000	401.0000
4606.0000	11067.0000	3146.0000	7455.0000	395.0000
4607.0000	11057.0000	3131.0000	7109.0000	403.0000
4608.0000	11064.0000	3137.0000	6996.0000	397.0000
4609.0000	11064.0000	3146.0000	7030.0000	402.0000
7511.0000	11067.0000	3153.0000	9004.0000	300.0000
7512.0000	11083.0000	3152.0000	9507.0000	292.0000
8614.0000	11086.0000	3125.0000	8454.0000	237.0000
8615.0000	11092.0000	3126.0000	8206.0000	239.0000
8617.0000	11087.0000	3130.0000	9121.0000	238.0000
8618.0000	11087.0000	3122.0000	9024.0000	247.0000
10930.0000	11064.0000	3147.0000	22638.0000	256.0000
10933.0000	11069.0000	3145.0000	22013.0000	246.0000
10934.0000	11064.0000	3151.0000	21959.0000	265.0000
10935.0000	11061.0000	3147.0000	21808.0000	267.0000
10936.0000	11059.0000	3145.0000	22076.0000	258.0000
13739.0000	11058.0000	3145.0000	12059.0000	313.0000
14742.0000	11089.0000	3147.0000	5203.0000	298.0000
16620.0000	11083.0000	3137.0000	9511.0000	221.0000
16621.0000	11087.0000	3139.0000	7483.0000	251.0000
16622.0000	11086.0000	3132.0000	7776.0000	247.0000
16623.0000	11086.0000	3136.0000	6999.0000	232.0000
18074.0000	11081.0000	3117.0000	6661.0000	238.0000
18079.0000	11084.0000	3118.0000	2349.0000	223.0000
19096.0000	11066.0000	3140.0000	9584.0000	277.0000
22924.0000	11090.0000	3132.0000	15245.0000	328.0000
29886.0000	11090.0000	3123.0000	18010.0000	277.0000
29887.0000	11061.0000	3128.0000	19922.0000	274.0000
29889.0000	11061.0000	3129.0000	19746.0000	275.0000
29893.0000	11088.0000	3145.0000	23558.0000	299.0000
29894.0000	11069.0000	3134.0000	18367.0000	342.0000
32414.0000	11073.0000	3147.0000	23467.0000	304.0000
32415.0000	11078.0000	3142.0000	22751.0000	294.0000
32416.0000	11082.0000	3139.0000	23825.0000	268.0000
32417.0000	11064.0000	3141.0000	22284.0000	286.0000
32419.0000	11072.0000	3146.0000	21918.0000	297.0000
32420.0000	11074.0000	3139.0000	21914.0000	305.0000
32421.0000	11081.0000	3146.0000	22723.0000	291.0000
35612.0000	11061.0000	3134.0000	40641.0000	387.0000
40372.0000	11076.0000	3132.0000	10196.0000	254.0000
40373.0000	11062.0000	3144.0000	10250.0000	246.0000
40374.0000	11061.0000	3145.0000	11163.0000	241.0000
40375.0000	11084.0000	3138.0000	10070.0000	243.0000
40376.0000	11073.0000	3151.0000	9980.0000	268.0000
40379.0000	11067.0000	3149.0000	10860.0000	256.0000
40383.0000	11083.0000	3129.0000	9340.0000	279.0000
40384.0000	11085.0000	3132.0000	9943.0000	254.0000
40386.0000	11070.0000	3139.0000	10855.0000	246.0000
40387.0000	11078.0000	3131.0000	9812.0000	261.0000
40388.0000	11081.0000	3134.0000	10099.0000	261.0000
40389.0000	11076.0000	3152.0000	10089.0000	269.0000
40391.0000	11075.0000	3139.0000	9305.0000	241.0000
40395.0000	11087.0000	3132.0000	9740.0000	253.0000
40396.0000	11075.0000	3134.0000	8874.0000	238.0000
42329.0000	11078.0000	3131.0000	23542.0000	284.0000
42330.0000	11082.0000	3126.0000	23860.0000	284.0000
45938.0000	11068.0000	3150.0000	5717.0000	276.0000
45939.0000	11083.0000	3153.0000	7357.0000	230.0000
49575.0000	11065.0000	3151.0000	5042.0000	225.0000
50167.0000	11078.0000	3126.0000	5814.0000	254.0000
50168.0000	11076.0000	3133.0000	5387.0000	211.0000
50379.0000	11080.0000	3121.0000	8162.0000	235.0000
50381.0000	11085.0000	3119.0000	8783.0000	222.0000
50382.0000	11086.0000	3120.0000	8077.0000	224.0000
51457.0000	11080.0000	3143.0000	4029.0000	205.0000
61582.0000	11084.0000	3145.0000	7639.0000	211.0000
61583.0000	11087.0000	3150.0000	7574.0000	219.0000
61586.0000	11090.0000	3146.0000	7627.0000	234.0000
61587.0000	11089.0000	3148.0000	8433.0000	213.0000
61589.0000	11086.0000	3147.0000	4272.0000	175.0000
61592.0000	11081.0000	3143.0000	7248.0000	220.0000
61593.0000	11093.0000	3143.0000	7855.0000	222.0000
61595.0000	11090.0000	3150.0000	7525.0000	219.0000
61600.0000	11087.0000	3147.0000	8157.0000	197.0000
61601.0000	11090.0000	3141.0000	8100.0000	203.0000
61602.0000	11092.0000	3146.0000	7643.0000	219.0000
61603.0000	11089.0000	3150.0000	7785.0000	213.0000
61604.0000	11089.0000	3143.0000	7580.0000	219.0000
61607.0000	11092.0000	3145.0000	8268.0000	193.0000
61608.0000	11089.0000	3142.0000	8412.0000	201.0000
61609.0000	11086.0000	3146.0000	8200.0000	197.0000
61611.0000	11089.0000	3146.0000	8249.0000	202.0000
61612.0000	11088.0000	3147.0000	7996.0000	206.0000
61614.0000	11088.0000	3150.0000	7878.0000	205.0000
61616.0000	11093.0000	3143.0000	8025.0000	215.0000
61617.0000	11092.0000	3143.0000	8082.0000	213.0000
61619.0000	11088.0000	3150.0000	8167.0000	206.0000
61620.0000	11089.0000	3142.0000	7943.0000	208.0000
61629.0000	11094.0000	3130.0000	7371.0000	212.0000
564.0000	11063.0000	3125.0000	9253.0000	332.0000
1423.0000	11068.0000	3144.0000	7775.0000	267.0000
1424.0000	11079.0000	3133.0000	7724.0000	261.0000
1425.0000	11072.0000	3137.0000	7841.0000	269.0000
4586.0000	11061.0000	3129.0000	6224.0000	522.0000
4587.0000	11066.0000	3130.0000	6877.0000	486.0000
4588.0000	11067.0000	3128.0000	6781.0000	488.0000
4589.0000	11069.0000	3134.0000	6626.0000	503.0000
4590.0000	11062.0000	3132.0000	7047.0000	489.0000
4591.0000	11060.0000	3141.0000	6987.0000	458.0000
4592.0000	11065.0000	3111.0000	6750.0000	466.0000
4593.0000	11066.0000	3123.0000	6378.0000	473.0000
4594.0000	11059.0000	3125.0000	6595.0000	467.0000
4595.0000	11063.0000	3123.0000	6976.0000	453.0000
4596.0000	11059.0000	3125.0000	6937.0000	449.0000
4597.0000	11063.0000	3129.0000	6731.0000	454.0000
4598.0000	11064.0000	3122.0000	7061.0000	457.0000
4599.0000	11064.0000	3123.0000	7124.0000	453.0000
4600.0000	11064.0000	3127.0000	6652.0000	446.0000
4601.0000	11061.0000	3139.0000	7355.0000	387.0000
4602.0000	11064.0000	3138.0000	7192.0000	403.0000
4603.0000	11062.0000	3132.0000	7499.0000	410.0000
4604.0000	11061.0000	3131.0000	6798.0000	404.0000
4605.0000	11060.0000	3141.0000	7204.0000	401.0000
4607.0000	11057.0000	3131.0000	7109.0000	403.0000
4608.0000	11064.0000	3137.0000	6996.0000	397.0000
4609.0000	11064.0000	3146.0000	7030.0000	402.0000
4610.0000	11052.0000	3139.0000	7181.0000	361.0000
4611.0000	11052.0000	3135.0000	7745.0000	333.0000
4612.0000	11049.0000	3128.0000	7602.0000	330.0000
4613.0000	11053.0000	3132.0000	7794.0000	330.0000
4614.0000	11049.0000	3139.0000	7614.0000	330.0000
4615.0000	11048.0000	3141.0000	5365.0000	312.0000
7366.0000	11042.0000	3131.0000	7307.0000	235.0000
7368.0000	11047.0000	3137.0000	7047.0000	265.0000
7369.0000	11041.0000	3129.0000	7097.0000	258.0000
7370.0000	11054.0000	3137.0000	7477.0000	247.0000
7371.0000	11043.0000	3131.0000	7856.0000	244.0000
7372.0000	11049.0000	3129.0000	8680.0000	215.0000
7373.0000	11043.0000	3123.0000	7424.0000	241.0000
7374.0000	11047.0000	3134.0000	6919.0000	255.0000
7375.0000	11043.0000	3128.0000	8255.0000	214.0000
7895.0000	11045.0000	3134.0000	3165.0000	254.0000
10936.0000	11059.0000	3145.0000	22076.0000	258.0000
13397.0000	11046.0000	3130.0000	17885.0000	214.0000
13739.0000	11058.0000	3145.0000	12059.0000	313.0000
16248.0000	11063.0000	3112.0000	9034.0000	238.0000
16249.0000	11047.0000	3114.0000	10455.0000	249.0000
19096.0000	11066.0000	3140.0000	9584.0000	277.0000
22925.0000	11049.0000	3137.0000	17837.0000	318.0000
22930.0000	11053.0000	3136.0000	17815.0000	253.0000
29887.0000	11061.0000	3128.0000	19922.0000	274.0000
29889.0000	11061.0000	3129.0000	19746.0000	275.0000
29892.0000	11045.0000	3125.0000	20073.0000	267.0000
29894.0000	11069.0000	3134.0000	18367.0000	342.0000
32417.0000	11064.0000	3141.0000	22284.0000	286.0000
32420.0000	11074.0000	3139.0000	21914.0000	305.0000
35610.0000	11049.0000	3132.0000	38009.0000	426.0000
35612.0000	11061.0000	3134.0000	40641.0000	387.0000
35614.0000	11052.0000	3138.0000	36417.0000	425.0000
35615.0000	11050.0000	3131.0000	36384.0000	432.0000
39283.0000	11069.0000	3112.0000	3954.0000	225.0000
40370.0000	11057.0000	3143.0000	8885.0000	259.0000
40372.0000	11076.0000	3132.0000	10196.0000	254.0000
40373.0000	11062.0000	3144.0000	10250.0000	246.0000
40374.0000	11061.0000	3145.0000	11163.0000	241.0000
40386.0000	11070.0000	3139.0000	10855.0000	246.0000
40387.0000	11078.0000	3131.0000	9812.0000	261.0000
40391.0000	11075.0000	3139.0000	9305.0000	241.0000
40394.0000	11055.0000	3144.0000	11212.0000	264.0000
40396.0000	11075.0000	3134.0000	8874.0000	238.0000
42329.0000	11078.0000	3131.0000	23542.0000	284.0000
47424.0000	11055.0000	3110.0000	6777.0000	213.0000
50167.0000	11078.0000	3126.0000	5814.0000	254.0000
50168.0000	11076.0000	3133.0000	5387.0000	211.0000
50378.0000	11073.0000	3113.0000	8242.0000	225.0000
50379.0000	11080.0000	3121.0000	8162.0000	235.0000
50383.0000	11069.0000	3114.0000	8360.0000	227.0000
59496.0000	11054.0000	3131.0000	11280.0000	238.0000
1439.0000	11022.0000	3124.0000	9499.0000	241.0000
1441.0000	11026.0000	3116.0000	9244.0000	250.0000
1442.0000	11022.0000	3121.0000	9111.0000	253.0000
1443.0000	11025.0000	3120.0000	9252.0000	255.0000
4844.0000	11014.0000	3136.0000	17788.0000	450.0000
4845.0000	11006.0000	3129.0000	17132.0000	422.0000
4847.0000	11010.0000	3132.0000	18526.0000	424.0000
4848.0000	11009.0000	3144.0000	18056.0000	390.0000
4849.0000	11013.0000	3140.0000	17497.0000	397.0000
4851.0000	11009.0000	3145.0000	18540.0000	401.0000
4852.0000	11005.0000	3144.0000	19293.0000	398.0000
7365.0000	11034.0000	3134.0000	8580.0000	241.0000
7866.0000	11018.0000	3138.0000	3338.0000	196.0000
7867.0000	11019.0000	3121.0000	9707.0000	252.0000
7868.0000	11017.0000	3115.0000	8586.0000	253.0000
7872.0000	11026.0000	3118.0000	8998.0000	249.0000
7874.0000	11019.0000	3114.0000	9453.0000	257.0000
7877.0000	11022.0000	3114.0000	8977.0000	250.0000
7878.0000	11021.0000	3113.0000	9095.0000	238.0000
7879.0000	11021.0000	3117.0000	9016.0000	243.0000
7891.0000	11033.0000	3124.0000	8253.0000	304.0000
12654.0000	11008.0000	3123.0000	18422.0000	328.0000
14522.0000	11018.0000	3128.0000	6744.0000	367.0000
22921.0000	11022.0000	3132.0000	20497.0000	316.0000
22922.0000	11014.0000	3135.0000	20055.0000	328.0000
22923.0000	11018.0000	3137.0000	18483.0000	337.0000
22927.0000	11010.0000	3138.0000	20506.0000	287.0000
22928.0000	11022.0000	3139.0000	20316.0000	268.0000
22929.0000	11009.0000	3143.0000	21849.0000	259.0000
22931.0000	11032.0000	3127.0000	18210.0000	326.0000
42337.0000	11021.0000	3136.0000	17728.0000	279.0000
42338.0000	11009.0000	3134.0000	18805.0000	267.0000
42339.0000	11001.0000	3126.0000	17287.0000	282.0000
42340.0000	11001.0000	3135.0000	16315.0000	289.0000
42341.0000	11009.0000	3126.0000	16440.0000	298.0000
42342.0000	11018.0000	3127.0000	16538.0000	271.0000
42343.0000	11009.0000	3136.0000	17072.0000	271.0000
42345.0000	11023.0000	3137.0000	17273.0000	292.0000
42346.0000	11000.0000	3127.0000	16648.0000	282.0000
42353.0000	10999.0000	3139.0000	16494.0000	278.0000
42354.0000	11032.0000	3131.0000	19511.0000	265.0000
46236.0000	11024.0000	3138.0000	3550.0000	198.0000
47442.0000	11029.0000	3128.0000	8164.0000	229.0000
47445.0000	11031.0000	3134.0000	7934.0000	235.0000
47446.0000	11032.0000	3127.0000	8289.0000	234.0000
47447.0000	11028.0000	3137.0000	9602.0000	212.0000
50663.0000	11006.0000	3140.0000	5538.0000	270.0000
50664.0000	11017.0000	3134.0000	6400.0000	227.0000
58033.0000	11009.0000	3116.0000	7058.0000	290.0000
58034.0000	11000.0000	3126.0000	6889.0000	310.0000
58036.0000	11002.0000	3120.0000	6694.0000	299.0000
58037.0000	11007.0000	3121.0000	6988.0000	288.0000
58040.0000	11010.0000	3121.0000	7230.0000	294.0000
58041.0000	11009.0000	3126.0000	6611.0000	319.0000
58042.0000	11014.0000	3117.0000	6605.0000	311.0000
58044.0000	10997.0000	3126.0000	7250.0000	298.0000
58046.0000	10999.0000	3129.0000	7476.0000	299.0000
58048.0000	11003.0000	3124.0000	6648.0000	306.0000
58050.0000	11001.0000	3126.0000	7095.0000	305.0000
58059.0000	10997.0000	3129.0000	7370.0000	284.0000
58060.0000	11001.0000	3121.0000	7463.0000	278.0000
58061.0000	11003.0000	3120.0000	7038.0000	279.0000
58062.0000	11001.0000	3120.0000	7254.0000	279.0000
58063.0000	11001.0000	3120.0000	7149.0000	297.0000
58064.0000	11001.0000	3127.0000	7675.0000	287.0000
58066.0000	11000.0000	3124.0000	7140.0000	268.0000
58067.0000	10997.0000	3124.0000	7579.0000	273.0000
58068.0000	11000.0000	3122.0000	7662.0000	280.0000
58069.0000	11003.0000	3121.0000	6580.0000	305.0000
58078.0000	11004.0000	3117.0000	6782.0000	273.0000
58082.0000	11003.0000	3119.0000	6908.0000	279.0000
58085.0000	11014.0000	3115.0000	6643.0000	288.0000
58086.0000	11010.0000	3114.0000	6738.0000	274.0000
58087.0000	11012.0000	3115.0000	6236.0000	288.0000
58657.0000	11030.0000	3123.0000	6941.0000	300.0000
58658.0000	11031.0000	3130.0000	8010.0000	245.0000
58659.0000	11009.0000	3130.0000	7356.0000	234.0000
58660.0000	11016.0000	3133.0000	6405.0000	265.0000
58661.0000	11030.0000	3132.0000	6937.0000	278.0000
58662.0000	11028.0000	3133.0000	7259.0000	286.0000
58663.0000	11033.0000	3134.0000	7412.0000	288.0000
58664.0000	11033.0000	3129.0000	6586.0000	299.0000
58665.0000	11034.0000	3137.0000	6676.0000	298.0000
58670.0000	11025.0000	3132.0000	6698.0000	282.0000
58671.0000	11012.0000	3129.0000	6657.0000	254.0000
58672.0000	11008.0000	3130.0000	6986.0000	270.0000
58674.0000	11016.0000	3131.0000	7137.0000	241.0000
58675.0000	11018.0000	3134.0000	7773.0000	233.0000
58676.0000	11028.0000	3131.0000	7418.0000	220.0000
59495.0000	11030.0000	3141.0000	13619.0000	237.0000
60124.0000	11010.0000	3127.0000	8110.0000	406.0000
60156.0000	10998.0000	3127.0000	4672.0000	227.0000
60157.0000	10998.0000	3137.0000	9670.0000	300.0000
60162.0000	10998.0000	3123.0000	9258.0000	269.0000
67631.0000	11033.0000	3129.0000	5128.0000	236.0000
67632.0000	11021.0000	3126.0000	6068.0000	211.0000
67633.0000	11025.0000	3131.0000	6061.0000	223.0000
67634.0000	11018.0000	3126.0000	6079.0000	210.0000
67635.0000	11018.0000	3129.0000	5987.0000	218.0000
67636.0000	11022.0000	3127.0000	6068.0000	209.0000
67637.0000	11027.0000	3127.0000	6157.0000	208.0000
