# Supplementary material for: Three-dimensional total-internal reflection fluorescence nanoscopy with nanometric axial resolution by photometric localization of single molecules
Source: Nat Commun. 2021 Jan 22;12:517. doi: 10.1038/s41467-020-20863-0 (PMC7822951; doi:10.1038/s41467-020-20863-0)
Supplement: Supplementary file 3 — Supplementary Software [file 41467_2020_20863_MOESM3_ESM.zip › SIMPLER Supplementary Software/Example data/excitation_profile_fab.csv]

0	0	0	0	0	0	0	0	0	0	0	0	0	0	0	0	0	0	0	0	0	0	0	0	0	0	0	0	0	0	0	0	0	0	0	0	0	0	0	0	0	0	0	0	0	0	0	0	0	0
0	0	0	0	0	0	0	0	0	0	0	0	0	0	0	0	0	0	0	0	0	0	0	0	0	0	0	0	0	0	0	0	0	0	0	0	0	0	0	0	0	0	0	0	0	0	0	0	0	0
0	0	0	0	0	0	0	0	0	0	0	0	0	0	0	0	0	0	0	0	0	0	0	0	0	0	0	0	0	0	0	0	0	0	0	0	0	0	0	0	0	0	0	0	0	0	0	0	0	0
0	0	0	0	0	0	0	0	0	0	0	0	0	0	0	0	0	0	0	0	0	0	0	0	0	0	0	0	0	0	0	0	0	0	0	0	0	0	0	0	0	0	0	0	0	0	0	0	0	0
0	0	0	0	0	0	0	0	0	0	0	0	0	0	0	0	0	0	0	0	0	0	0	0	0	0	0	0	0	0	0	0	0	0	0	0	0	0	0	0	0	0	0	0	0	0	0	0	0	0
0	0	0	0	0	0	0	0	0	0	0	0	0	0	0	0	0	0	0	0	0	0	0	0	0	0	0	0	0	0	0	0	0	0	0	0	0	0	0	0	0	0	0	0	0	0	0	0	0	0
0	0	0	0	0	0	0	0	0	0	0	0	0	0	0	0	0	0	0	0	0	0	0	0	0	0	0	0	0	0	0	0	0	0	0	0	0	0	0	0	0	0	0	0	0	0	0	0	0	0
0	0	0	0	0	0	0	0	0	0	0	0	0	0	0	0	0	0	0	0	0	0	0	0	0	0	0	0	0	0	0	0	0	0	0	0	0	0	0	0	0	0	0	0	0	0	0	0	0	0
0	0	0	0	0	0	0	0	0	0	0	0	0	0	0	0	0	0	0	0	0	0	0	0	0	0	0	0	0	0	0	0	0	0	0	0	0	0	0	0	0	0	0	0	0	0	0	0	0	0
0	0	0	0	0	0	0	0	0	0	0	0	0	0	0	0	0	0	0	0	0	0	0	0	0	0	0	0	0	0	0	0	0	0	0	0	0	0	0	0	0	0	0	0	0	0	0	0	0	0
0	0	0	0	0	0	0	0	0	0	0	0	0	0	0	0	0	0	0	0	0	0	0	0	0	0	0	0	0	0	0	0	0	0	0	0	0	0	0	0	0	0	0	0	0	0	0	0	0	0
0	0	0	0	0	0	0	0	0	0	0	0	0	0	0	0	0	0	0	0	0	0	0	0	0	0	0	0	0	0	0	0	0	0	0	0	0	0	0	0	0	0	0	0	0	0	0	0	0	0
0	0	0	0	0	0	0	0	0	0	0	0	0	0	0	0	0	0	0	0	0	0	0	0	0	0	0	0	0	0	0	0	0	0	0	0	0	0	0	0	0	0	0	0	0	0	0	0	0	0
0	0	0	0	0	0	0	0	0	0	0	0	0	0	0	0	0	0	0	0	0	0	0	0	0	0	0	0	0	0	0	0	0	0	0	0	0	0	0	0	0	0	0	0	0	0	0	0	0	0
0	0	0	0	0	0	0	0	0	0	0	0	0	0	0	0	0	0	0	0	0	0	0	0	0	0	0	0	0	0	0	0	0	0	0	0	0	0	0	0	0	0	0	0	0	0	0	0	0	0
0	0	0	0	0	0	0	0	0	0	0	0	0	0	0	0	0	0	0	0	0	0	0	0	0	0	0	0	0	0	0	0	0	0	0	0	0	0	0	0	0	0	0	1628.5	0	0	0	0	0	0
0	0	0	0	0	0	0	0	0	0	0	0	0	1118.7	1145.8	1175.1	1205.7	0	0	1291	0	0	0	1350.7	1364.4	0	1394.3	1408.3	0	0	0	0	0	1478.8	0	0	1557.1	1575.5	1593.4	1612.1	0	0	1665.6	0	0	0	0	1759.3	0	0
0	0	0	0	0	0	0	0	0	0	0	0	0	0	1130.5	1162.6	0	0	0	0	1313.5	0	0	0	0	1376.1	1397	1411.9	0	0	1414.7	0	0	0	0	1551.5	0	1603.4	0	1642.2	0	1681.6	1705.6	1727.3	0	1766	0	1803.7	1827	1854.9
0	0	0	0	0	0	0	0	0	0	0	0	0	0	1120.4	0	1199.5	0	0	1301.4	1315.1	1316.3	1318.2	0	0	1365	1382.2	1390	1391	1388.9	1391.2	1405.3	1436.1	1480.1	1528	1568.7	0	0	1647.9	1667.9	0	1709.2	0	0	0	0	0	0	1863.8	1887.7
0	0	0	0	0	0	0	0	0	0	0	0	0	0	0	1161.5	0	0	0	1311.2	0	0	1329.2	0	1350	0	0	1360.9	1353.6	1350.6	1359.4	1384.7	1428.3	1483.8	1540	1585.8	0	0	0	0	1712.6	1733.2	1755.4	0	0	0	0	1874.9	0	0
0	0	0	0	0	0	0	0	0	0	0	0	0	1070.7	1122	1173	1222.1	1264.9	0	1320.4	0	1340.8	0	1355.8	0	1357.9	0	0	1310.6	1311.1	0	1369.6	1425.7	0	0	0	0	1668.5	1689.7	0	1728.9	1749.4	0	0	0	1845	1865.2	0	1909.6	0
0	0	0	0	0	0	0	0	0	0	0	0	0	0	0	0	0	0	0	0	1341.8	1354.5	0	1373.3	0	0	0	0	0	1287.4	1318.9	0	1429	1496.6	0	0	0	0	0	0	0	1770.1	0	1815.5	0	0	0	0	0	1947.9
0	0	0	0	0	0	0	0	0	0	0	0	0	1103.4	1152	0	0	0	0	1326.7	1345	0	1374.7	1378.5	0	1340.1	0	0	0	1296.2	0	1381.1	0	1495.4	0	0	1658.5	1696.3	0	0	1760.3	0	0	0	0	0	0	0	0	1957
0	0	0	0	0	0	0	0	0	0	0	0	0	1132	0	0	0	1283.6	0	1328	0	0	1370	1365.5	1345.9	0	1295.5	1289.7	1302.3	1333.3	1372.6	0	1445.3	0	0	1601.7	1654.2	1698.7	1726.8	1746	0	0	0	1838.7	0	0	0	0	0	0
0	0	0	0	0	0	0	0	0	0	0	0	0	1156.1	0	0	1259.9	1286.7	1309.4	0	1343.4	1350.5	0	0	1303.3	0	0	0	1342.7	1383.5	1421	1441.6	0	0	0	0	0	1691.7	1724.4	0	0	1788.4	0	1839.3	0	0	0	0	0	1980.2
0	0	0	0	0	0	0	0	0	0	0	0	0	1167.8	1199.9	0	1259.6	1285.2	0	1326.7	0	0	0	0	0	0	0	1319.8	0	0	0	0	1469.3	0	0	1568.2	1626.8	0	1719.6	1738.8	1759.2	1784	1815.3	0	0	1874.2	1891	1920.3	0	0
0	0	0	0	0	0	0	0	0	0	0	0	0	1175.3	0	1232.6	1257.5	0	1308.5	0	1336.6	0	1290.2	0	0	0	1265.3	1338.2	0	1461.5	0	0	1478.6	1482.3	0	0	1612.2	0	0	1728.5	0	0	0	0	0	1883	0	0	0	2038.2
0	0	0	0	0	0	0	0	0	0	0	0	0	1166.6	0	0	0	0	1304.6	1327.5	0	0	0	1240.3	0	1233	0	1370.3	1441.8	1484.4	0	0	1490	1495.9	0	1564	1612.7	0	0	1729.1	1755.3	0	0	0	0	1891.7	0	1982	2028.6	2067.4
0	0	0	0	0	0	0	0	0	0	0	0	0	0	0	0	0	0	1294.7	0	1339.9	0	0	0	1256.4	0	0	0	0	0	0	0	0	0	0	1582.6	1620.4	1662.1	0	0	0	0	0	0	1868.3	1904.9	0	0	2050.1	0
0	0	0	0	0	0	0	0	0	0	0	0	0	0	0	0	1190.9	0	0	0	1348.3	0	1335.4	0	0	0	0	0	0	1506.9	0	0	0	0	1567.7	1592.5	1622.2	1657.7	1692.9	0	0	1820.4	0	0	0	1931.9	0	0	0	0
0	0	0	0	0	0	0	0	0	0	0	0	0	0	1133.4	0	0	1211.4	0	0	0	0	0	1367.5	1383.9	0	0	0	0	0	0	0	0	0	1585.3	1603.2	1628.8	1661.8	1697.6	1742.5	0	0	0	1896.4	1926.7	0	0	0	0	0
0	0	0	0	0	0	0	0	0	0	0	0	0	0	0	0	0	0	0	1283.2	0	1341.5	0	1390.5	1420	0	0	0	0	0	1523.1	0	1550.3	1577.1	1601.9	1618.8	1647.5	1683.8	0	0	0	0	1885.7	1917.7	1953.4	0	2021.9	0	0	0
0	0	0	0	0	0	0	0	0	0	0	0	0	0	0	0	0	0	1213.8	1244.7	0	1303	1338.6	0	1429.4	0	1498.9	0	0	1520.6	0	0	1555.2	1582.5	1607.7	1629.9	1667.4	0	1753.2	0	0	0	0	0	0	0	2040	0	0	0
0	0	0	0	0	0	0	0	0	0	0	0	0	0	0	0	1163.9	1172.7	1184.1	1198.5	0	0	0	1357.3	0	0	0	0	0	0	1532.7	0	0	1596	0	1651.5	1695.5	0	0	0	1844.3	0	0	1927.6	0	0	0	0	0	0
0	0	0	0	0	0	0	0	0	0	0	0	0	1190.7	1192.5	0	0	0	1170.8	1168.9	0	0	0	0	0	0	0	0	0	1537.4	1552	0	0	0	1651.8	1683.1	0	0	1809.7	1837.1	0	0	0	0	1985.7	2032.8	0	0	0	0
0	0	0	0	0	0	0	0	0	0	0	0	0	0	0	0	1205.1	0	1174	1167.9	1177.1	0	1261.1	1327.2	0	0	1466.5	1496.5	0	1546.4	1566.8	1588.5	1617.1	1650.6	0	1719.9	1762.6	0	1834.7	0	1875.4	0	1916.3	1956.4	2004	2044	2061.7	0	0	0
0	0	0	0	0	0	0	0	0	0	0	0	0	0	1215.9	1225.9	0	1209.7	0	0	1210.5	0	0	1343	0	0	0	1487.7	0	1552.2	0	0	1633.4	1670.6	0	1742.3	0	0	0	1862.2	0	0	0	1987.9	0	0	0	0	0	0
0	0	0	0	0	0	0	0	0	0	0	0	0	0	1205.2	1219.9	0	1226.9	1226.6	0	0	1288.5	1323.4	1363.5	0	1418.4	1449.5	0	0	0	1570	0	1625.7	1667.6	0	1748.3	1783.2	1810.2	0	1868.5	1904.4	0	1985.2	0	2047.1	0	0	0	0	0
0	0	0	0	0	0	0	0	0	0	0	0	0	1176.3	1183.4	0	1218.9	1235.7	1251.9	1272.7	1295.4	1325.5	1353.9	1385.5	0	1431.8	0	1493.4	1526.1	1547.6	0	1581	0	1656.9	0	0	0	1805.7	0	0	0	1955.6	0	2036.7	0	0	0	0	0	0
0	0	0	0	0	0	0	0	0	0	0	0	0	1161.7	1164.5	1182	0	0	1273.5	1301.7	1324.8	1350.4	0	0	1428.5	1454.8	1486.4	0	0	1543.6	1544.5	0	0	0	0	1730.4	1771.2	1797.3	0	0	0	0	0	0	2073.4	0	0	2111.4	0	0
0	0	0	0	0	0	0	0	0	0	0	0	0	1156.1	1153.6	0	1201	0	1280.2	1311.6	1333.9	1356.4	0	0	0	1479.5	0	0	0	0	0	0	0	0	1660.7	0	0	0	0	1856.9	0	0	0	0	0	0	0	2149.1	0	0
0	0	0	0	0	0	0	0	0	0	0	0	0	0	0	0	0	0	0	0	0	1363.9	0	0	1467.3	0	0	1556.8	0	0	0	0	0	1601.5	1657.4	1721.1	0	0	1827.5	0	1889.2	0	1959.9	0	0	2118.4	0	2178.5	0	2205.2
0	0	0	0	0	0	0	0	0	0	0	0	0	1173.2	1174.4	1187.1	0	0	0	0	0	0	0	0	0	0	0	0	1584.5	1572.4	1562.4	1559.7	0	0	1672.4	0	1783.3	0	0	0	0	0	0	0	2062.9	2128.2	0	2197.2	2200	2202
0	0	0	0	0	0	0	0	0	0	0	0	0	1184.9	1198.8	0	0	0	0	1336.5	0	0	0	0	0	0	1563.7	1578.2	0	1579.1	1578.4	1586.5	1609.6	1653.9	0	0	0	0	1848	0	1885.3	0	1938.1	0	0	2147.2	0	0	0	2199.7
0	0	0	0	0	0	0	0	0	0	0	0	0	1191	1222.2	1254.9	0	0	0	1344.2	1364.1	1394	0	0	0	0	1568.6	1582.7	0	0	1608.4	0	0	0	0	0	0	1853.2	0	0	0	1931.8	0	0	0	0	0	0	0	0
0	0	0	0	0	0	0	0	0	0	0	0	0	0	0	0	0	1330.3	0	0	0	0	0	0	0	1553.5	0	0	1598	1610	0	0	0	0	1800.7	0	1866.1	0	0	1931.5	1958.3	0	0	2082.7	0	0	0	0	0	0
0	0	0	0	0	0	0	0	0	0	0	0	0	0	0	0	0	0	0	1329	0	0	0	0	0	0	0	0	1608	1630.3	1667.7	0	1763.7	1809.3	1848.5	1880	1904.2	0	0	0	0	0	2077.5	2130.2	0	0	0	0	0	2284.5
0	0	0	0	0	0	0	0	0	0	0	0	0	0	1273.1	1314.7	0	0	0	0	0	0	1379	1437.5	0	0	0	1604.2	1625.2	1655.1	0	0	1801.4	1846.1	0	1916.9	0	0	0	0	2045.4	2079.3	2121.5	0	0	0	0	0	0	0
0	0	0	0	0	0	0	0	0	0	0	0	0	1255	0	0	1325.5	1314	0	1262.6	0	1285.9	1336.5	1397.9	1462.8	1526	0	1619.2	1652	0	0	1790.1	1840.3	1882.9	0	1952.7	0	2002	0	2038	2064.6	2095.5	2136.3	0	0	0	0	0	0	0
0	0	0	0	0	0	0	0	0	0	0	0	0	1287	0	1329.9	0	0	0	0	1220.1	1248.3	0	0	0	1505	1569.8	1631	0	0	0	0	0	0	0	1981.6	0	0	2042.9	0	0	0	2144.9	2175.2	0	0	0	0	0	0
0	0	0	0	0	0	0	0	0	0	0	0	0	1311.2	0	0	1312.9	1278.8	1234.8	1210.3	1207	0	0	0	1409.3	1488.7	1564.1	0	0	0	0	0	1885.8	1926.4	1965.6	2002.6	0	2048.4	2059.9	2069.5	0	2117.3	2153.8	0	0	0	2234.8	0	0	0
0	0	0	0	0	0	0	0	0	0	0	0	0	1332	0	1346.5	1322	1287.9	1249.9	1234.8	0	0	0	0	0	0	0	0	1705.6	0	0	0	0	1937.5	0	2016.9	0	0	0	2097.9	0	2148.8	2182.9	0	0	0	2223.8	2253.8	2295.7	2342.1
0	0	0	0	0	0	0	0	0	0	0	0	0	1344	1361.5	1361.3	0	1319.9	0	0	0	0	1365.6	1403.2	0	1510.7	0	1652.5	1713.8	0	1816.3	0	0	0	0	2025.3	2057.4	2086.1	2110.3	0	0	2190	2221.6	0	2232.5	0	0	0	0	0
0	0	0	0	0	0	0	0	0	0	0	0	0	1355.8	1374.3	0	1375.2	1364.4	1355.3	1361.9	1376.8	0	0	0	0	0	1590.7	1647.6	0	1755.7	1803.3	0	1899.8	1945	0	2030.2	0	0	2132.1	0	0	2220.4	2245.1	0	0	0	2228	0	2276.9	0
0	0	0	0	0	0	0	0	0	0	0	0	0	0	0	1396.2	1402.1	1405.3	0	1425.9	1443.8	1466.3	0	0	1531.1	0	0	0	0	0	0	1838.6	1897.1	0	1994.1	2036.4	2073	2109.1	0	0	0	0	0	0	0	2232.4	0	2249.7	0	0
0	0	0	0	0	0	0	0	0	0	0	0	0	1375	0	0	1421.1	0	0	1470.4	0	1512.1	1530.9	1544.6	1559.8	1574.9	1588.7	0	0	1687.7	0	0	0	0	2004.9	2047.4	2083.3	2120.1	0	0	0	0	2188.7	0	0	0	0	0	2312.1	0
0	0	0	0	0	0	0	0	0	0	0	0	0	1378.5	0	0	1435.6	1455.2	0	0	0	1537.2	1551.9	1560.1	1570.3	1576	1575.6	1582.2	0	0	0	1802	1891.6	1962.2	2016.5	0	0	2128.5	2163.9	0	2169.3	0	2107.1	0	0	0	0	2267.3	0	2383.4
0	0	0	0	0	0	0	0	0	0	0	0	0	0	0	0	0	0	0	1507.1	1530.1	0	1566.1	1574.7	1584.7	0	1577.5	0	1588.5	0	0	1794.6	0	0	0	0	2106.4	0	2172.8	0	2140.7	0	2020.8	0	0	0	2186.8	2272.3	0	0
0	0	0	0	0	0	0	0	0	0	0	0	0	1381.8	0	0	1436.6	0	0	1494.3	1521.4	1545.7	1565.7	1576.2	0	1595.9	1595.4	1598.1	1611.9	1650.2	1719.1	0	0	0	2045.5	0	0	0	0	2168.1	0	2051.3	0	0	0	2085.9	2194.8	0	0	2429.9
0	0	0	0	0	0	0	0	0	0	0	0	0	0	0	1419.5	0	1428.8	0	1465.8	1498.2	1531.4	0	1576.6	1599.7	0	1631.6	1647.6	1668.5	1707.5	0	0	0	0	0	2100.8	2134.1	2169.8	0	0	0	2064	1988.5	1966.8	2011.2	2106.8	0	0	0	0
0	0	0	0	0	0	0	0	0	0	0	0	0	1388.7	0	0	1408.1	1396.7	1399	1424	1463	1505.9	1541.3	1563	0	0	1656.7	0	0	0	0	0	1968.3	0	0	2113.5	2146.7	0	0	0	2178.9	0	0	0	2081.3	0	0	0	2431.1	0
0	0	0	0	0	0	0	0	0	0	0	0	0	0	1420.9	0	1392.9	1369.5	0	0	0	0	0	0	1576.4	1611.5	1662.3	1714.6	0	1812.5	1866.3	0	0	0	0	0	2152.3	2183.3	0	0	2217.1	0	2161.8	2153.7	0	0	0	2391.9	2455.4	2495
0	0	0	0	0	0	0	0	0	0	0	0	0	0	0	0	0	1366.3	0	1384.9	1429.4	0	0	0	0	1587	0	0	1771.1	0	1887.3	0	0	0	0	2124.9	2148.3	2171	2192.6	0	2237.7	2246.4	2252.4	2259.8	2280.6	2318	2372.5	0	0	0
0	0	0	0	0	0	0	0	0	0	0	0	0	0	0	0	0	0	1389.9	0	0	1489.7	0	0	1535.8	1564.4	0	1692.2	0	1819.8	1884	0	0	0	2100.8	2119.8	2135.5	2147.3	2161.5	0	0	0	0	2332.5	2358.8	2385.2	2423.1	2464.7	2499.9	2527.2
0	0	0	0	0	0	0	0	0	0	0	0	0	0	0	0	0	0	1440.9	0	0	0	1530.9	0	0	0	1607.6	0	0	0	1869.9	0	0	0	0	2107.4	2115.6	2116.2	2121.8	2151.1	2208.5	0	0	2379.4	2412.5	0	0	2478.6	2503.8	0
0	0	0	0	0	0	0	0	0	0	0	0	0	0	1492.7	0	1483.5	1478.3	0	0	0	0	1547.1	0	0	0	1609.2	1668.5	1727.1	0	1858.2	0	0	0	2086.7	0	2099.8	2094.5	2095	2124	0	0	2345.1	2394.5	2433	0	0	2475.7	0	2520.8
0	0	0	0	0	0	0	0	0	0	0	0	0	1491.5	1508.1	0	0	0	0	0	0	0	0	0	0	0	1631.3	0	0	0	1856.6	0	1983.5	2033.5	0	2087.3	0	2094.2	2098.9	0	2196.6	0	2356.4	0	0	2446.7	0	0	2476.6	0
0	0	0	0	0	0	0	0	0	0	0	0	0	0	0	1516.1	1513.1	0	1508.9	0	1528.8	0	0	0	0	0	1663.5	1705.1	0	1792.9	0	0	1974.2	2022.6	2065.7	0	2103	2116.8	0	2171.8	0	0	0	0	2433.5	2428	2418.1	2419	2439.9	0
0	0	0	0	0	0	0	0	0	0	0	0	0	0	0	1500.9	1493.5	0	0	0	1497.6	0	1564.6	0	1631.9	0	0	1722.5	0	0	0	0	0	2010.9	0	0	0	2134.7	0	2217	2275.7	2336.1	2390.9	0	2432.1	0	0	2393.8	2414.5	0
0	0	0	0	0	0	0	0	0	0	0	0	0	1450.5	0	1458.5	0	0	0	0	0	0	0	0	0	0	0	0	1753.5	1789.6	0	0	0	2000.5	0	0	0	0	0	2247.5	2306.9	2360.9	2408.3	0	0	0	0	0	2403.3	2450.9
0	0	0	0	0	0	0	0	0	0	0	0	0	1406	0	0	0	0	0	0	0	0	0	0	0	1686.3	0	0	0	0	0	0	0	0	0	0	0	0	0	0	0	0	2422.3	0	0	0	2411.7	2396.6	0	2453.5
0	0	0	0	0	0	0	0	0	0	0	0	0	0	1357	0	1360.5	0	0	0	0	1523.5	1588	0	1669.3	1679.5	0	0	1720	0	1831	0	0	0	2011.3	2024.7	0	0	0	2232.3	0	0	2429.8	0	0	2454	0	2422.4	0	2471.2
0	0	0	0	0	0	0	0	0	0	0	0	0	0	0	0	0	1370.4	1394.5	0	0	0	1609.1	1649.6	1666.2	0	1652.2	1653.9	0	0	0	0	0	0	0	0	0	0	2114.9	0	0	0	0	2445.3	2453.5	2456.7	2453	2451.8	0	2501.2
0	0	0	0	0	0	0	0	0	0	0	0	0	0	0	0	0	0	0	1475.4	1533.1	0	0	0	0	1651.3	0	0	0	1719.3	0	0	0	0	0	2005.2	0	2034.4	2101.4	0	0	0	0	2423	2437	2453.4	2469.6	2485	0	2537.2
0	0	0	0	0	0	0	0	0	0	0	0	0	0	0	1384.3	1410.7	1448.1	1488.2	1530	0	0	0	1675.8	1673.2	1655.5	1629.4	0	0	1716.9	0	0	0	0	2016.9	0	0	0	2116.8	2200.9	2276.8	2333.7	0	2389.3	2405.7	2432.3	2465.9	2497.5	0	0
0	0	0	0	0	0	0	0	0	0	0	0	0	0	1417.6	0	0	1489.9	0	1568.8	0	0	0	0	0	0	1656.9	0	1676	0	0	1907.2	0	0	0	0	0	2089.8	2141	0	2270.7	0	0	2358.3	2376.7	2409.7	2455.4	0	0	0
0	0	0	0	0	0	0	0	0	0	0	0	0	0	1448.8	0	0	0	0	1595.3	1628	1649.9	1673.1	0	1703.5	0	1704.5	0	1738.2	0	0	1924.1	1974.9	0	0	2069.2	0	0	0	0	2268.2	2307.6	2334	0	2366.5	0	0	0	0	2569.7
0	0	0	0	0	0	0	0	0	0	0	0	0	0	0	0	1496.9	1535.9	0	0	0	1655.6	1676.8	0	1718	1735.4	1749.6	0	0	1846.3	1895.2	1936.2	0	2002.6	0	2078.3	2116.9	2149	0	2223.1	0	2304.1	0	0	0	2414	0	0	0	0
0	0	0	0	0	0	0	0	0	0	0	0	0	0	0	0	0	0	1581.8	0	1637.5	1656.5	1677.8	0	1727.9	0	0	1811.5	1846.7	1879.8	0	0	0	1975.8	0	2064.8	0	0	2176.2	0	0	0	0	0	2413.7	2442.1	2476.7	2507.7	0	0
0	0	0	0	0	0	0	0	0	0	0	0	0	0	0	0	1524.8	0	1586.6	1613.7	1637.6	1657.3	1678.5	1703	1730.5	0	0	1826.6	0	0	0	0	1922.3	1944.7	1991.7	0	0	0	2171	2205.7	0	0	2367.9	0	0	2471.2	2496.6	2517.9	2535.4	0
0	0	0	0	0	0	0	0	0	0	0	0	0	0	0	1519.6	1538.5	0	0	1615.2	1636.7	1656.5	1677.5	1701.5	0	0	1791.7	0	0	0	0	1897.9	1902	1921.2	1966.4	2019.8	2074.3	2117.9	2160.8	2204.5	0	0	0	2430.5	0	0	0	0	0	0
0	0	0	0	0	0	0	0	0	0	0	0	0	1507.2	1517.9	0	0	0	1593.4	0	1633.1	1650.6	1668.4	1689.1	0	0	1772.8	1803.4	0	0	0	1883.7	1896.3	0	0	2009.5	2060.4	2107.7	0	2215.2	0	2344.5	2403.6	0	2482.3	0	0	0	0	0
0	0	0	0	0	0	0	0	0	0	0	0	0	1513.3	1527.6	1543.3	1559.8	0	0	0	0	0	0	0	0	1722.5	1751.5	1779.7	1806.9	0	0	0	0	1928.9	0	2004.7	0	2094.5	2155.7	0	2292.4	0	0	0	0	2495.8	0	2517.1	2523.7	2528.6
0	0	0	0	0	0	0	0	0	0	0	0	0	1517.9	1533.8	1549.9	1565.1	1579.7	1594.6	1611.4	1622.8	0	1643.4	1654.2	1672.6	1696.9	1725.9	1752	0	0	0	0	1908.5	0	0	0	2032.7	0	0	2219.2	0	0	2411.8	0	2469.5	0	2498	0	2514.5	2520.2
0	0	0	0	0	0	0	0	0	0	0	0	0	0	1539.8	1555.4	0	1575.6	1586.5	0	0	0	0	1639.3	0	0	0	0	0	0	0	0	1906.6	0	1978.3	2000.8	2028	2071.8	2138.5	2216.4	0	2354.3	0	2435.5	2458.1	0	2487.4	2497.6	2507.9	2515.3
0	0	0	0	0	0	0	0	0	0	0	0	0	0	1546.5	1560	0	0	0	1592	1607	0	0	0	0	0	1681.7	1697.1	1710.2	0	0	0	1902.4	0	0	0	0	2073.4	2135	0	0	2339.2	0	0	0	0	0	2491.5	0	0
0	0	0	0	0	0	0	0	0	0	0	0	0	1529.8	1548.7	0	1556.2	1551.4	1554.8	1573.3	1595.1	1617.6	1631.6	0	0	0	1676.3	1684.5	1694.6	1724.1	1771.4	0	0	0	0	0	0	2078.6	2131	2193.2	2257.4	0	0	0	0	0	2472.7	2488.7	0	2516.1
0	0	0	0	0	0	0	0	0	0	0	0	0	0	0	1557.2	0	1537	1537.2	1556	1584.2	1614.6	1637.5	1657.1	0	0	0	1683	0	1721	1768.8	0	0	0	0	0	0	2078.5	2122.6	2174.3	0	2291.2	0	0	0	0	0	0	2505	2517.9
0	0	0	0	0	0	0	0	0	0	0	0	0	1522.2	0	1548.8	0	1525.1	0	0	1573.9	1606.6	0	0	1669.4	0	0	0	1686.3	1713.2	1757.7	0	0	0	1950.5	0	2029.3	0	0	2141.1	2197.3	0	0	2368.2	2408.9	2437.4	2464.2	0	2504.4	0
0	0	0	0	0	0	0	0	0	0	0	0	0	1515.9	0	1537.1	1525.5	1515.7	0	0	1564.9	1595.6	0	0	0	0	0	0	0	1703.2	1738.9	0	1815.4	0	1915	0	0	2041.5	0	0	0	2227.6	0	0	0	2425.9	2456.4	2481.4	0	2516.6
0	0	0	0	0	0	0	0	0	0	0	0	0	0	0	1519.8	0	1504.8	0	1531.7	1557.9	1583.4	0	1626.4	0	0	1665.5	0	0	0	1711.8	1732.3	0	0	0	0	1970	2008.5	0	2076.6	2135.6	2205.5	2273.8	2331	2379.5	0	0	2475.6	0	2513.7
0	0	0	0	0	0	0	0	0	0	0	0	0	1495.8	1501.2	0	1487.5	0	0	0	1545.9	0	0	0	1612.8	1632.6	0	0	0	1666.3	1681.5	1690.6	0	0	0	0	1936.9	1986.3	0	0	0	0	2263.5	0	2366.4	2401.9	2437.1	2467.8	2492.4	0
0	0	0	0	0	0	0	0	0	0	0	0	0	1479.3	0	1475.1	0	0	1482.8	1508.4	1536.7	1557.2	1565.5	0	0	1611.7	1623.4	0	1641.3	1651.7	0	1673	0	0	1772.4	0	0	1969.7	0	2071.4	0	2201.2	2262.7	2313.9	2358.7	2394.2	0	0	2484.9	0
0	0	0	0	0	0	0	0	0	0	0	0	0	0	1470.2	1466.6	0	1459	1480.9	0	1534.6	1552.5	1559.9	1573	1584.7	1600.7	0	1624.3	1639.4	1657.5	1679.5	0	1697.9	0	0	0	0	0	0	2082.8	2150.2	0	2266	2312.6	2353.8	0	0	0	0	0
0	0	0	0	0	0	0	0	0	0	0	0	0	1455.5	0	0	1460.8	1468.4	1488.6	0	1532	0	1553.9	1567.9	1581	1594.2	0	0	0	0	0	0	1732.4	0	0	0	0	0	2014.2	2081.9	2153.1	2212.4	2265.4	0	2347.9	0	2410.5	2435.8	0	0
0	0	0	0	0	0	0	0	0	0	0	0	0	0	0	0	0	1490.6	1507.7	1520.1	1529.1	1531.3	1539.6	1555.3	1573	1586.3	1596	0	0	0	0	1745.4	0	0	1792.9	0	1872.9	0	0	0	2148	2207.2	2257.9	2300.6	2336	0	2396.5	2420.4	2439.9	0
0	0	0	0	0	0	0	0	0	0	0	0	0	0	0	1486.3	0	1513.3	1524.6	1524.7	1517.5	0	1513.1	1532.7	1558.7	0	0	0	0	0	1726.9	0	0	1801	1813.6	0	1870.3	1918.9	1979.5	0	2125.2	2189.5	0	2286.7	0	0	0	2405.1	0	0
0	0	0	0	0	0	0	0	0	0	0	0	0	0	0	0	0	1535.7	1538.7	1527	1506.3	1487.2	1492.8	1517.8	1552.3	0	0	0	0	0	0	0	1782.2	0	0	0	0	1892.7	0	2011.8	0	2163.5	2222.5	2270.9	2305.7	2338.4	0	0	2413	0
0	0	0	0	0	0	0	0	0	0	0	0	0	0	0	0	0	1551.5	1550.1	1533.2	0	0	1490.4	0	1555	0	0	0	0	1680.2	0	1737.3	1761.3	1783.6	1802.3	0	0	1866.2	1908.8	1974.4	2056.6	0	2201.8	2254.4	2290.8	0	2356.1	2384.5	0	0
0	0	0	0	0	0	0	0	0	0	0	0	0	0	0	1531.1	0	0	0	0	0	0	0	1520.7	0	0	0	0	0	1676.7	1697.2	1714.2	0	0	1781.2	1806.8	1827.9	0	1884.4	0	0	0	0	0	0	0	0	0	0	0
0	0	0	0	0	0	0	0	0	0	0	0	0	0	0	0	1551.7	1565	1566	0	0	0	1516.1	1526.4	1551.3	1581	0	0	0	0	1681.1	1688.7	0	1719.7	1750.7	0	0	0	0	0	0	0	0	0	2265	0	0	0	2391.5	0
0	0	0	0	0	0	0	0	0	0	0	0	0	0	1501.6	1535.7	1556.7	1571.5	0	0	0	0	0	1515.2	1532.8	0	1600.7	0	0	1665.5	1670.5	0	0	1696.2	1731.6	0	0	1839	0	0	0	2076.2	0	2203.7	2249.1	0	2317.7	0	2376.9	2394.5
0	0	0	0	0	0	0	0	0	0	0	0	0	0	1495.7	1535.8	1559.2	0	1580.5	1576.3	1559.8	1537	1509.9	1495.5	1506.2	0	0	1614.7	0	1652.6	1655.2	0	0	1684.4	1723.7	0	0	0	0	0	0	0	2125.2	0	0	0	2285.8	0	0	2374.4
0	0	0	0	0	0	0	0	0	0	0	0	0	1453.1	1502	0	1565.7	1580.6	0	1581.2	0	1537.3	0	0	0	1522.4	0	1602.5	0	0	0	1645.2	1658.2	0	1726	0	1818.8	0	0	0	1984.7	0	0	0	0	0	2245.3	2282.2	0	0
0	0	0	0	0	0	0	0	0	0	0	0	0	1465.1	0	0	0	0	0	0	0	1541.5	1511.6	1492.6	0	0	1567	0	0	0	0	0	0	1681.1	1725.9	0	1818.4	0	1888.5	0	0	2020.8	0	2111.9	2142.3	0	0	0	0	0
0	0	0	0	0	0	0	0	0	0	0	0	0	0	1511.3	0	1562.4	1574.3	0	0	1570	1554.4	1534.1	0	0	0	1578.2	1596.3	1607.3	1603.9	0	0	1625	0	0	0	1810.2	1845.1	0	0	0	0	2039.6	0	0	0	2143.5	0	0	0
0	0	0	0	0	0	0	0	0	0	0	0	0	0	0	1524.4	1546.6	0	1570.1	1574.2	1572.7	1565.4	1553.3	0	1544.7	1555.6	0	0	1589.8	0	0	0	0	0	0	0	1793.2	0	0	1880.6	0	1961.4	2005.4	0	0	0	0	0	2212	0
0	0	0	0	0	0	0	0	0	0	0	0	0	1420.3	0	0	1525.8	1545.4	0	1566.9	1571.6	1569.5	0	0	1544.8	1545.1	0	0	0	0	0	0	0	0	1634.9	0	0	0	0	1862.5	0	0	1969.8	2004.8	0	0	2081.3	2130	2188.6	2247.3
0	0	0	0	0	0	0	0	0	0	0	0	0	0	0	0	0	0	0	0	0	1561.2	0	0	1526.3	1516.5	0	0	1549.6	0	0	0	0	0	0	0	0	1793.3	0	0	0	1895.1	1921.3	1953.7	1987.4	0	0	2118.8	0	0
0	0	0	0	0	0	0	0	0	0	0	0	0	1304.6	0	0	0	0	1529.1	0	1537.7	1532.2	0	0	0	1468.4	0	0	1517.6	0	1497.8	0	1439.6	0	0	0	0	1773.8	0	0	0	0	1860.5	1888.8	1933.4	1990.1	0	0	0	0
0	0	0	0	0	0	0	0	0	0	0	0	0	0	0	1419.9	0	0	1514	0	0	1494.5	0	0	0	1436.7	0	0	0	1497.8	1483.7	0	0	0	0	0	0	0	0	0	0	0	0	1819	1871.9	0	0	0	0	2174
0	0	0	0	0	0	0	0	0	0	0	0	0	0	0	0	0	0	0	0	0	0	1445.4	0	1439.9	1432.8	0	0	0	0	0	0	0	0	0	1585.9	0	0	0	0	1785.6	0	0	0	1829.9	0	0	0	2119.8	0
0	0	0	0	0	0	0	0	0	0	0	0	0	0	0	1412.8	0	0	0	1460.4	1436.8	0	1422.2	1438.8	0	1451.3	1458.7	1465.8	0	0	0	1471.1	0	0	1518.1	0	0	0	1763.6	1775.4	0	0	0	0	0	1898.9	0	0	0	2126.6
0	0	0	0	0	0	0	0	0	0	0	0	0	1294.7	0	0	0	0	0	0	0	1413.7	0	1448.6	1467.3	1477.8	1484.1	0	0	0	0	0	0	0	0	0	1657.7	0	0	0	0	0	1758	0	0	1905.4	1979.9	0	0	2101.8
0	0	0	0	0	0	0	0	0	0	0	0	0	0	1354.4	1390.2	1419.8	0	1444.2	0	0	0	0	1469.7	1488.7	0	0	0	1491.2	1492.1	1498.5	0	1497.1	0	1543.7	0	1643.9	1686.7	1720.2	1735.2	0	0	1773.4	0	1850.7	0	0	2020.7	0	2074.2
0	0	0	0	0	0	0	0	0	0	0	0	0	1290.6	1333.1	1364.7	1391.2	1411.2	0	0	0	1457.5	0	0	0	0	1515.3	0	0	0	1500.3	0	0	0	0	0	0	0	0	0	0	0	1772.3	1812.9	1856.4	0	0	1989.7	0	0
0	0	0	0	0	0	0	0	0	0	0	0	0	0	1304.4	1340.1	0	1396.8	1424.1	1446.9	0	0	1493.5	1506.6	0	0	0	0	0	1483.6	1483.7	0	1470.7	1476.2	0	0	0	0	0	0	0	0	0	1790.8	1837.1	1869.7	1907.1	1947.8	0	0
0	0	0	0	0	0	0	0	0	0	0	0	0	1236.4	0	0	1365.3	1398.5	0	0	0	0	1504.9	0	0	1510.5	0	0	0	1469.3	0	1451.5	1433.6	0	1449.9	0	0	0	1551.1	0	0	0	1691.2	1754	1802.1	0	0	0	0	1991.2
0	0	0	0	0	0	0	0	0	0	0	0	0	1236	1289.4	1335.5	1375.5	1411.1	1440.6	0	0	0	1507.7	0	0	0	0	0	0	0	0	0	1400.7	0	1400.2	1430.3	0	0	0	1488.4	0	0	1644.7	1713.6	0	0	0	0	0	0
0	0	0	0	0	0	0	0	0	0	0	0	0	0	0	0	1383.5	1418.2	0	0	1485.7	0	0	0	0	1499.3	0	0	0	0	0	0	0	1357	0	1382.4	0	0	0	1445.1	0	0	0	1686.1	1741	1768.1	0	0	1887.5	1935.3
0	0	0	0	0	0	0	0	0	0	0	0	0	0	1317.6	1350.5	1382.6	0	0	0	1486.3	0	1505.4	0	0	0	0	0	0	0	0	1422.6	1384	0	0	1342.8	0	0	0	0	0	1529.3	0	1673.6	1728.9	1760.8	1796.2	1830.2	0	0
0	0	0	0	0	0	0	0	0	0	0	0	0	1283.2	0	0	0	1398.5	1427.2	0	1474.3	0	1500.5	0	1496.1	1488.2	0	1475.8	1476.2	0	0	1438.3	1402.4	0	1327.5	0	1323.7	0	0	0	0	0	1609.7	1670.2	1722	1757.3	1792.6	0	0	0
0	0	0	0	0	0	0	0	0	0	0	0	0	1283.5	0	0	1342.5	0	0	1428.6	0	0	0	0	0	0	0	0	1473.4	0	1478.8	0	1429.1	0	1337.9	0	1298.8	1314.4	0	0	1488.7	1552.6	1620.8	1670.8	1715.3	1750.1	1783.1	0	0	0
0	0	0	0	0	0	0	0	0	0	0	0	0	0	0	1303.8	0	0	1375	1401.4	1426.4	0	0	0	1480.1	1471.6	0	1458.6	0	0	1487.5	0	0	0	1374.6	1334.9	1310.4	1317.3	0	1429.4	1500.2	1562	1623.8	1665.4	1703.9	1737.7	1768.9	0	0	0
0	0	0	0	0	0	0	0	0	0	0	0	0	1250.4	0	0	0	0	0	0	1401.2	0	0	0	0	0	0	0	1463.2	0	0	1486.7	1480.5	0	0	0	1349.1	0	0	0	0	0	0	0	1682.6	0	0	0	1797.7	0
0	0	0	0	0	0	0	0	0	0	0	0	0	0	1276.4	0	1324.9	1343.1	1358	1370.7	1387.2	1415.1	0	0	0	1453.8	0	1439.3	0	0	1480.4	0	0	0	0	0	0	1400	1426.2	0	1519.9	1561.7	1600	0	1650.3	0	0	0	0	0
0	0	0	0	0	0	0	0	0	0	0	0	0	0	0	0	0	1353.4	0	0	0	0	0	0	0	0	1425.1	1421.9	1433.5	0	0	0	0	0	0	1462.2	1445.7	1442.1	0	0	1518.3	0	1569.3	0	0	1636.1	0	0	1721.1	1749.5
0	0	0	0	0	0	0	0	0	0	0	0	0	1244.6	0	0	1341.3	0	1372.3	0	1394.4	0	0	1445.8	1441.2	1428.6	0	0	0	0	0	0	1486.5	0	0	1471.6	1459.5	0	0	0	0	1520.6	0	0	0	1587	1614	1641	0	0
0	0	0	0	0	0	0	0	0	0	0	0	0	0	0	1312.7	0	1358.2	1373.3	1386.3	0	0	0	0	1440.5	1427	0	1397.2	0	0	0	1470.7	0	0	1471.4	1455.5	1442.3	1440.5	0	0	1479.7	0	0	0	0	0	0	1590.8	1618.2	0
0	0	0	0	0	0	0	0	0	0	0	0	0	0	1269.3	1297.1	1321	1343.3	1362.2	1380	0	0	0	0	0	1429.3	0	0	0	1420.9	1446.7	0	0	0	1453.5	1427.7	1409	1406.6	0	0	1448.1	1448.5	0	0	1472.7	0	1524.4	1542.3	0	0
0	0	0	0	0	0	0	0	0	0	0	0	0	0	0	0	1302.9	0	0	0	0	0	0	0	0	0	1422	1414	1417.1	0	0	0	0	0	0	0	1379.4	1375.2	0	1410.7	1419.8	1421.7	0	0	0	1472.5	0	1494.3	0	0
0	0	0	0	0	0	0	0	0	0	0	0	0	1202.1	1231.3	0	0	0	1330.1	0	0	0	0	0	0	0	0	1430.5	1435.6	1450.9	1472	0	0	1472.6	0	0	1375.3	1369.5	0	0	0	0	0	0	0	1457.1	1459	1453.3	1466.5	0
0	0	0	0	0	0	0	0	0	0	0	0	0	1179.2	1210.6	0	0	0	1313	0	1360.3	0	0	0	0	0	0	0	0	1462.1	0	0	0	1478.3	0	1416.9	0	0	0	0	0	0	0	1427.2	0	0	1429.2	1415.6	1427.7	0
0	0	0	0	0	0	0	0	0	0	0	0	0	1157.2	1191.2	1221.2	1250.1	0	1295.7	1319.8	0	1366.5	0	0	0	0	0	0	0	1462.6	1478.2	0	0	0	0	1437.1	1417.7	0	0	1397.6	0	0	0	0	1428.8	1418.2	0	0	1385.9	0
0	0	0	0	0	0	0	0	0	0	0	0	0	1139.9	1175.3	0	0	0	0	1299.9	0	0	0	0	0	0	0	0	1450.6	0	0	0	0	0	1467.7	0	0	0	1401.4	0	0	0	0	0	1409.2	0	1354.4	1332.4	1341.7	0
0	0	0	0	0	0	0	0	0	0	0	0	0	1123.2	0	1187.8	0	1235.3	0	0	1304.4	0	0	0	0	0	0	0	0	1451.7	0	0	0	1477.7	0	0	0	0	0	0	0	1387.9	1401.5	1403	1379	0	1312.8	1290.9	0	0
0	0	0	0	0	0	0	0	0	0	0	0	0	0	0	0	0	0	0	0	0	0	0	0	0	0	0	0	0	0	0	0	0	0	0	0	0	0	0	0	1362.9	0	0	0	0	0	0	0	0	0
[truncated: 84 more columns]
