# Supplementary material for: Three-dimensional total-internal reflection fluorescence nanoscopy with nanometric axial resolution by photometric localization of single molecules
Source: Nat Commun. 2021 Jan 22;12:517. doi: 10.1038/s41467-020-20863-0 (PMC7822951; doi:10.1038/s41467-020-20863-0)
Supplement: Supplementary file 3 — Supplementary Software [file 41467_2020_20863_MOESM3_ESM.zip › SIMPLER Supplementary Software/Example data/excitation_profile_mt.csv]

1.9786	3.8223	5.9575	7.6412	8.2161	8.0437	7.8214	8.3739	9.9748	12.217	14.345	15.683	15.932	15.298	14.105	12.957	12.96	13.962	15.841	17.266	17.21	15.418	13.189	11.703	11.668	13.25	16.612	21.252	27	33.738	39.479	43.12	46	46.339	45.292	43.602	42.897	41.336	40.215	40.61	40.064	36.513	32.438	28.14	25.248	23.678	25.229	27.393	30.1	32.144
5.2006	9.9062	15.313	19.74	21.709	21.899	21.709	22.756	25.782	30.001	33.99	36.496	36.953	35.779	33.571	31.522	31.413	33.12	36.318	38.679	38.542	35.63	32.139	30.045	30.45	33.408	38.897	46.182	55.06	64.995	73.426	78.535	82.114	82.145	80.367	77.961	76.946	74.963	73.556	74.068	73.463	69.007	64.013	58.929	55.676	54.105	56.51	59.76	63.693	66.691
9.9813	19.07	29.645	38.691	43.486	44.884	45.083	46.682	51.127	57.358	63.282	67.027	67.754	66.115	62.959	60.165	59.981	62.44	67.001	70.374	70.416	66.849	62.594	60.281	61.297	65.537	72.563	81.558	92.374	104.06	114.13	120.18	124.14	124.13	122.09	119.48	118.37	116.5	115.25	115.97	115.65	111.31	106.65	102.24	99.785	98.927	101.81	105.41	109.56	112.74
17.076	31.822	48.763	63.501	72.109	75.478	76.464	78.432	83.642	90.919	97.81	102.14	102.93	101.08	97.54	94.653	94.663	97.779	103.29	107.47	108.08	104.93	101.04	99.338	101.16	106.28	113.67	122.63	133.14	144.14	153.83	159.87	163.79	164.3	162.89	161.01	160.32	159.23	158.59	159.54	159.83	156.72	153.57	151.03	150.09	150.15	152.7	155.6	158.81	161.36
24.605	45.042	68.289	88.776	101.61	107.46	109.52	111.49	116.41	123.3	129.85	134.06	134.97	133.57	130.61	128.47	128.95	132.44	138.35	143.19	144.86	143.23	140.66	139.92	142.08	147.03	153.35	160.56	168.84	177.29	185.02	190.32	194.04	195.55	195.46	194.98	195.22	195.42	195.83	197.24	198.41	197.09	195.91	195.48	196.02	196.86	198.55	200.13	201.77	203.19
31.687	56.88	85.148	110.12	126.44	134.4	137.35	138.97	142.84	148.33	153.57	157.05	158	157.36	155.6	154.67	155.81	159.4	165.19	170.36	173.15	173.41	172.51	172.85	175.07	179.41	184.44	189.71	195.57	201.28	206.63	210.67	213.72	215.82	216.92	217.86	219.26	220.79	222.28	224.13	225.94	226.11	226.43	227.39	228.81	230.01	230.81	231.23	231.6	232.12
37.504	66.106	97.621	125.19	143.46	152.5	155.86	156.99	159.83	163.96	167.98	170.95	172.14	172.38	171.83	171.79	173.26	176.56	181.88	187.11	190.67	192.35	192.64	193.62	195.75	199.57	203.97	208.34	212.89	216.85	220.28	222.88	224.61	226.31	227.8	229.68	232.12	234.77	237.14	239.29	241.33	242.43	243.61	245.14	246.83	248.16	248.55	248.58	248.61	249.01
42.134	72.994	106.26	134.76	153.47	162.51	165.74	166.35	168.47	171.66	174.93	177.85	179.55	180.73	181.29	181.75	183.17	185.83	190.25	195.02	198.61	200.92	201.9	203.33	205.65	209.34	213.79	218.18	222.52	226	228.55	230.24	230.84	231.65	232.92	235.02	238.01	241.23	244.08	246.49	248.45	249.85	251.17	252.45	253.78	254.88	255.17	255.47	255.9	256.83
44.591	76.597	110.65	139.34	158.03	166.94	170.03	170.13	171.55	173.88	176.49	179.41	181.64	183.59	185.04	185.8	187.04	188.98	192.39	196.46	199.83	202.55	204.14	206	208.66	212.24	216.87	221.78	227	231.62	234.85	236.74	236.76	236.28	236.46	237.75	240.44	243.5	246.38	248.87	250.44	251.55	252.24	252.5	252.81	253.42	254.03	255.3	256.96	258.97
45.669	78.074	112.32	140.8	159.21	167.92	170.92	170.86	172.05	174.08	176.6	179.75	182.44	184.81	186.68	187.46	188.38	189.65	192.07	195.2	197.97	200.76	203.01	205.59	209.1	212.89	217.63	222.87	228.85	234.96	239.66	242.8	243.31	242.08	241.13	241.18	243.04	245.68	248.35	250.86	251.86	252.4	252.49	252.13	251.97	252.41	253.3	255.1	257.29	259.83
46.016	78.4	112.59	140.89	159.28	168.24	171.45	171.35	172.22	173.85	176.19	179.41	182.47	185.13	187.31	188.26	189.06	189.97	191.73	194.22	196.73	199.88	202.98	206.35	210.54	214.36	218.62	223.39	229.26	236.25	242.27	247.09	249.04	248.17	246.67	245.66	246.55	248.57	250.68	252.95	253.39	253.47	253.27	252.83	252.66	252.97	253.74	255.27	257.16	259.64
46.714	79.037	113.02	140.91	159.05	168.12	171.45	171.33	171.95	173.34	175.64	178.86	182.16	184.99	187.32	188.53	189.41	190.25	191.75	194	196.58	200.19	204.02	207.96	212.4	215.97	219.44	223.32	228.52	235.81	242.79	249.3	253.22	253.58	252.25	250.68	250.72	251.94	253.02	254.59	254.44	254.22	254.27	254.42	254.82	255.27	255.75	256.62	257.79	259.9
46.244	78.319	112.22	139.99	158.05	167.17	170.47	170.26	170.74	172.24	174.91	178.46	182.21	185.24	187.54	188.86	189.77	190.68	192.31	194.75	197.72	201.66	205.78	209.72	213.68	216.64	219.24	222.19	226.57	233.7	241.25	249.05	254.89	256.89	256.24	254.66	254.19	254.75	254.87	255.62	254.94	254.48	255.08	256.22	257.64	258.69	259.13	259.43	259.89	261.66
46.145	78.115	111.9	139.44	157.1	165.81	168.79	168.46	169.07	171.09	174.43	178.54	182.72	185.86	187.9	189.12	190.03	191.05	192.86	195.48	198.63	202.54	206.48	210.11	213.42	215.98	218.27	220.87	224.9	231.72	239.39	247.69	254.72	258.12	258.44	257.42	256.9	256.92	256.12	255.86	254.66	253.89	254.9	256.81	259.12	260.92	261.73	262.08	262.55	264.48
45.717	77.494	111.06	138.41	155.71	164.08	166.88	166.57	167.45	170.11	174.2	179.07	183.82	187.25	189.04	189.98	190.72	191.7	193.62	196.36	199.44	202.87	206.12	209.05	211.51	213.74	216.06	218.79	222.93	229.66	237.52	245.99	253.67	257.99	259.07	258.66	258.27	258.05	256.86	255.81	254.17	252.86	253.81	255.95	258.75	261.44	263.19	264.51	265.94	268.59
45.586	77.218	110.54	137.76	154.87	163.13	165.96	165.83	166.88	169.79	174.13	179.34	184.36	188.03	189.76	190.62	191.36	192.31	194.12	196.55	199.08	201.65	204.08	206.41	208.38	210.64	213.32	216.45	220.91	227.6	235.53	243.89	251.68	256.49	258.2	258.41	258.47	258.56	257.74	256.54	254.73	252.78	253	254.59	257.26	260.59	263.45	266.13	269.01	272.52
45.499	77.025	110.19	137.46	154.72	163.25	166.42	166.54	167.63	170.37	174.51	179.64	184.61	188.42	190.29	191.36	192.33	193.36	194.92	196.69	198.36	199.98	201.75	203.85	205.84	208.4	211.37	214.7	219.15	225.46	233.11	241.13	248.7	253.72	255.91	256.73	257.51	258.5	258.7	257.9	256.13	253.63	252.99	254	256.56	260.29	263.91	267.42	271.21	275.07
46.315	77.867	110.77	137.91	155.24	164.13	167.71	168.18	169.2	171.4	174.92	179.56	184.19	188.09	190.33	191.91	193.36	194.77	196.33	197.63	198.68	199.63	200.93	202.91	205.13	207.91	210.91	214.19	218.27	223.91	230.92	238.39	245.43	250.47	253.08	254.38	255.95	257.95	259.24	259.06	257.57	254.96	253.83	254.62	257.22	260.92	264.54	267.84	271.53	274.96
48.683	80.559	113.14	139.7	156.66	165.58	169.28	170.06	171.06	172.75	175.6	179.54	183.54	187.28	189.98	192.33	194.61	196.81	198.58	199.46	199.98	200.4	201.37	203.3	205.83	208.78	211.63	214.64	218	222.62	228.66	235.47	242.09	247.45	250.77	252.65	254.87	257.36	259.07	259.15	258.07	255.96	255.08	256.35	259.22	262.45	265.3	267.52	270.32	272.83
51.996	84.414	116.66	142.27	158.38	166.77	170.11	171.04	172.15	173.65	176.19	179.61	183.09	186.65	189.83	192.96	196.08	199.23	201.38	202.21	202.57	202.79	203.45	205.12	207.75	210.67	213.29	215.99	218.47	221.85	226.65	232.63	238.92	244.62	248.6	250.95	253.35	255.7	257.4	257.82	257.75	257.05	257.33	259.7	262.95	265.57	267.35	268.07	269.41	270.55
54.242	87.134	119.27	144.21	159.56	167.25	169.94	170.73	172.04	173.9	176.8	180.32	183.66	186.99	190.31	193.81	197.44	201.36	203.89	204.86	205.23	205.33	205.58	206.74	209.26	212.2	214.8	217.43	219.24	221.44	225.02	230.22	236.37	242.67	247.53	250.45	252.73	254.37	255.54	256.05	257.05	258.03	259.66	263.04	266.43	268.47	269.44	269.14	269.41	269.49
56.543	89.916	121.97	146.18	160.64	167.45	169.28	169.81	171.32	173.82	177.44	181.42	184.93	188.11	191.38	195.03	198.95	203.42	206.26	207.37	207.61	207.35	207.01	207.59	209.84	212.84	215.6	218.38	219.96	221.51	224.29	228.88	234.9	241.63	247.25	250.72	252.67	253.23	253.49	253.91	255.94	258.55	261.44	265.45	268.65	270.28	270.91	270.3	270.06	269.53
57.311	90.931	123.09	147.13	161.3	167.74	169.11	169.38	170.96	173.98	178.21	182.73	186.54	189.6	192.55	195.96	199.7	204.16	207.04	208.21	208.26	207.7	207.03	207.41	209.59	212.82	215.79	218.64	220.23	221.57	223.97	228.21	234.02	240.86	246.96	250.96	252.65	252.38	252.03	252.44	255.11	258.78	262.31	266.21	268.89	270.38	271.3	271.18	271.19	270.71
57.001	90.815	123.39	147.88	162.4	168.91	170.14	170.22	171.76	175.11	179.69	184.57	188.53	191.39	193.82	196.77	200.05	204.1	206.81	207.91	207.76	207.06	206.45	207.1	209.39	212.8	215.74	218.53	220.36	221.86	224.16	228.05	233.32	239.76	245.97	250.46	252.22	251.79	251.5	252.34	255.47	259.56	262.94	265.95	267.72	269.01	270.44	271.21	271.98	272.03
55.186	89.005	122.18	147.7	163.16	170.26	171.84	171.95	173.54	177.02	181.64	186.54	190.36	192.93	194.83	197.36	200.1	203.53	205.86	206.77	206.47	205.82	205.63	206.95	209.51	213.07	215.95	218.85	221.3	223.48	226.12	229.76	234.17	239.49	244.96	249.23	250.9	250.71	250.96	252.48	255.94	260.07	263.08	265.16	266.22	267.41	269.26	270.75	272.24	272.96
53.441	87.321	121.09	147.58	163.88	171.55	173.68	174.24	176.32	180.12	184.71	189.25	192.37	194.14	195.31	197.28	199.51	202.4	204.32	204.95	204.62	204.2	204.66	206.83	209.9	213.67	216.65	219.9	223.18	226.1	229.09	232.28	235.39	239.06	243.09	246.62	248.25	248.79	250.18	252.74	256.7	260.78	263.44	264.82	265.4	266.44	268.53	270.5	272.57	273.95
52.203	86.119	120.32	147.5	164.42	172.54	175.22	176.43	179.24	183.5	188.13	192.14	194.29	195.06	195.59	197.17	199.14	201.61	202.9	202.9	202.36	202.27	203.59	206.84	210.72	214.88	218.23	221.99	225.92	229.24	232.2	234.54	236.17	238.1	240.53	243.22	244.9	246.4	249.1	252.77	257.45	261.71	264.41	265.66	266.11	267.04	269.12	271.3	273.77	275.73
52.366	86.351	120.63	147.87	164.81	173	175.93	177.68	181.12	185.77	190.52	194.09	195.49	195.51	195.62	196.94	198.78	201.02	201.78	201.26	200.67	200.95	202.94	206.97	211.56	216.17	220.16	224.65	229.05	232.44	234.99	236.34	236.69	237.43	238.85	241.1	243.08	245.46	248.98	253.11	257.98	262.1	264.67	265.93	266.46	267.44	269.74	272.35	275.39	277.99
54.407	88.594	122.6	149.15	165.41	173.16	175.81	177.68	181.25	185.89	190.64	193.96	195.17	195.07	195.29	196.73	198.82	201.15	201.65	200.76	199.97	200.39	202.72	207.37	212.72	217.98	222.82	227.87	232.25	235.25	237.03	237.5	237.06	237.41	238.6	240.89	243.32	246.24	249.86	253.72	258.19	261.82	264.13	265.4	265.94	266.82	269.09	272.15	276.06	279.84
58.7	93.265	126.57	151.62	166.46	173.37	175.38	177.02	180.11	184.14	188.45	191.53	193.09	193.61	194.49	196.3	198.67	201.15	201.68	200.91	200.26	200.94	203.56	208.68	214.68	220.55	226.01	231.07	234.72	236.81	237.56	237.36	236.72	237.54	239.33	242.28	245.46	248.69	251.91	254.93	258.43	261.24	263.02	264.15	264.65	265.6	268.09	271.91	276.95	281.95
62.1	96.898	129.58	153.38	167.15	173.48	175	176.11	178.26	181.21	184.7	187.55	189.84	191.52	193.4	195.66	198.27	200.83	201.67	201.59	201.54	202.77	205.61	210.95	217.26	223.45	229.17	233.9	236.66	237.89	237.76	237.39	237.08	238.9	241.71	245.55	249.37	252.68	255.29	257.37	259.71	261.51	262.37	262.93	263.09	264.09	266.85	271.57	277.79	283.96
64.364	99.447	131.85	154.94	168.07	174.1	175.37	175.97	177.25	179.12	181.67	184.22	187.16	190.02	192.93	195.61	198.37	200.9	202.23	203.13	204	205.9	209.02	214.47	220.92	227.22	232.84	236.93	238.63	238.93	238.02	237.61	237.7	240.51	244.22	248.83	253.19	256.67	259.16	260.99	262.95	264.44	264.57	264.23	263.41	263.84	266.39	271.5	278.43	285.33
64.098	99.128	131.64	154.93	168.47	174.95	176.6	177	177.74	178.75	180.48	182.66	185.98	189.64	193.27	196.09	198.82	201.28	203.32	205.55	207.87	210.79	214.27	219.53	225.6	231.38	236.38	239.57	240.37	239.99	238.74	238.56	239.1	242.46	246.43	251.06	255.39	258.94	261.91	264.44	267.02	268.9	268.56	267.1	264.98	264.56	266.67	271.82	278.92	286.04
61.693	96.46	129.47	153.74	168.51	176.01	178.52	179.22	180.04	180.89	182.45	184.6	188.22	192.2	196.07	198.6	200.9	203.07	205.8	209.39	213.44	217.5	221.27	225.75	230.59	234.94	238.67	240.81	241	240.31	239.16	239.24	240.08	243.53	247.29	251.62	255.84	259.72	263.85	267.84	271.84	274.81	274.47	272.09	268.65	267.14	268.47	272.98	279.56	286.22
56.432	90.453	124.27	150.43	167.39	176.52	180.22	181.43	182.56	183.62	185.54	188.05	192.07	196.17	199.98	201.97	203.62	205.49	208.96	213.89	219.79	224.95	228.86	232.15	235.1	237.38	239.47	240.62	240.72	240.19	239.69	240.26	241.46	244.82	248.3	252.25	256.23	260.05	264.95	270.03	275.3	279.45	279.59	276.84	272.66	270.24	270.67	273.93	279.37	285.21
50.953	84.154	118.78	146.94	166.12	176.78	181.42	183.02	184.34	185.73	188.33	191.56	196.26	200.48	204.07	205.44	206.35	207.96	212.03	218.01	225.36	231.25	234.97	236.8	237.63	237.74	238.3	238.82	239.41	239.65	240.21	241.43	242.92	245.92	248.92	252.33	255.95	259.45	264.51	269.85	275.63	280.65	281.87	280.1	276.66	274.2	273.87	275.51	279.37	284.16
46.185	78.667	113.97	143.87	164.82	176.56	181.65	183.26	184.47	186.09	189.41	193.43	198.78	203.01	206.22	207.08	207.41	209	213.58	220.25	228.44	234.63	238.1	238.75	237.96	236.57	236.14	236.53	237.94	239.09	240.63	242.38	244.11	246.71	249.37	252.32	255.4	258.16	262.51	267.17	272.55	277.84	280.38	280.58	279.16	277.74	277.2	277.62	279.98	283.8
44.761	77.128	112.71	143.15	164.29	175.78	180.31	181.33	182.13	183.82	187.63	192.25	198.07	202.43	205.5	206.41	206.91	209.01	214.08	221.02	229.16	234.91	237.73	237.43	235.72	233.81	233.33	234.34	236.85	239.08	241.39	243.6	245.64	248.13	250.77	253.38	255.7	257.38	260.33	263.74	268.23	273.43	277.21	279.59	280.6	280.7	280.44	280.14	281.34	284.17
44.909	77.393	112.92	143.08	163.48	174.06	177.66	177.92	178.32	180.04	184.15	189.21	195.31	199.91	203	204.29	205.41	208.23	213.6	220.36	227.62	232.45	234.53	233.9	232.27	230.97	231.33	233.4	236.85	239.86	242.36	244.67	246.83	249.26	251.94	254.28	255.9	256.78	258.69	261.24	265.12	270.05	274.51	278.25	280.86	282.06	282.05	281.51	282.09	284.27
46.038	78.505	113.42	142.56	161.75	171.34	174.23	174.07	174.37	176.28	180.58	185.98	192.29	197.27	200.6	202.42	204.21	207.55	212.87	219.18	225.37	229.34	230.85	230.25	229.11	228.8	230.34	233.47	237.62	241.09	243.5	245.67	247.87	250.28	252.81	254.69	255.74	256.39	258.3	261.17	265.36	270.1	274.38	278.02	280.74	282.21	282.44	282.02	282.37	283.96
46.47	78.339	112.05	139.81	157.93	167.03	169.91	169.95	170.6	172.98	177.53	183.42	190.14	195.78	199.69	202.05	204.29	207.71	212.57	218.33	223.63	227.03	228.08	227.44	226.62	227.08	229.6	233.69	238.39	242.29	244.66	246.69	248.8	251.07	253.2	254.49	255.13	256.01	258.48	262.27	267.14	271.71	275.32	278.19	280.46	282	282.57	282.64	283.09	284.3
47.098	78.339	110.71	136.99	154.15	163.06	166.31	167.06	168.51	171.6	176.46	182.9	190.06	196.4	200.92	203.55	205.61	208.44	212.46	217.65	222.58	226.01	226.89	226.1	225.19	225.83	228.67	233.08	237.84	241.74	244.01	245.85	247.89	250.22	252.28	253.53	254.48	256.16	259.58	264.39	269.93	274.4	277.37	279.37	280.99	282.35	283.05	283.39	283.89	284.84
48.908	79.761	110.89	135.81	152.14	161	164.59	166.15	168.41	172.2	177.37	184.35	191.82	198.47	203.03	205.27	206.43	208.25	211.59	216.83	222.37	226.7	227.99	227.1	225.79	226.14	228.65	232.82	237.22	240.7	242.72	244.26	246.06	248.62	250.98	252.96	255.04	257.81	261.88	266.98	272.6	277.07	279.92	281.88	283.43	284.66	285.14	285.29	285.58	286.46
55.972	86.258	115.81	138.92	153.85	162.11	165.5	167.62	170.53	174.99	180.46	187.81	195.28	201.66	205.7	207.12	207.11	207.98	210.83	216.42	222.84	228.24	230.08	229.04	227.33	227.26	229.15	232.86	236.64	239.38	240.9	241.97	243.32	246.03	248.95	252.21	255.88	259.85	264.21	268.97	274.22	279.05	282.75	285.92	288.35	289.79	289.78	289.19	288.79	289.53
67.467	96.549	124.08	145.12	158.28	165.4	168.03	170.26	173.55	178.59	184.36	191.86	198.88	204.41	207.44	207.89	207.06	207.59	210.47	216.62	223.77	229.93	232.37	231.6	230.11	230.07	231.57	234.81	237.85	239.68	240.49	240.99	241.88	244.86	248.61	253.5	258.74	263.36	267.15	270.7	275.03	280.47	285.61	290.62	294.21	295.98	295.45	294	292.8	293.27
81.532	108.71	134.02	153.1	164.57	170.42	172.11	174.02	177.24	182.38	188.19	195.45	201.8	206.46	208.66	208.58	207.74	208.64	211.75	217.99	224.89	230.82	233.43	233.08	232.36	232.86	234.48	237.61	240.27	241.56	241.88	242.05	242.66	245.86	250.25	256.35	262.54	267.09	269.84	271.85	275.08	281.1	287.7	294.42	298.98	301.1	300.42	298.53	297.07	297.48
95.257	119.68	142.5	159.83	170.07	175.07	176.26	177.97	181.05	186.1	191.71	198.27	203.58	207.15	208.66	208.51	208.49	210.45	214.13	220.14	225.98	230.7	233	233.05	233.37	234.67	236.77	240.01	242.6	243.84	244.2	244.48	245.19	248.3	252.74	259.08	265.3	269.33	271.15	271.98	274.18	280.2	287.44	295	300.09	302.83	303	302.02	301.48	302.46
103.04	125.32	146.66	163.39	173.54	178.66	180.1	181.74	184.49	188.96	193.95	199.39	203.49	206.03	207.16	207.45	208.86	212.24	216.79	222.47	226.95	229.98	231.42	231.52	232.7	234.83	237.74	241.49	244.48	246.29	247.29	248.26	249.48	252.21	255.87	260.97	265.84	268.83	270.07	270.62	272.35	277.81	284.72	292.05	297.24	300.76	302.52	303.5	304.9	307.1
100.7	122.94	144.91	162.79	174.25	180.53	182.94	184.9	187.55	191.44	195.79	200.06	203.08	204.82	205.77	206.63	209.16	213.48	218.59	223.85	227.16	228.64	229.1	228.92	230.45	233.18	236.9	241.23	244.71	247.22	248.96	250.69	252.51	254.77	257.46	261.05	264.49	266.86	268.1	268.87	270.21	274.41	280.2	286.74	292.13	296.86	300.78	304.42	308.28	311.96
90.364	114.93	139.56	159.87	173.45	181.43	185.05	187.54	190.23	193.67	197.51	200.96	203.31	204.58	205.32	206.45	209.3	213.74	219.09	224.08	226.9	227.65	227.47	226.96	228.32	231.31	235.49	240.11	243.86	246.71	248.86	251.09	253.46	255.67	257.92	260.66	263.45	266.01	268.06	269.52	270.65	273.17	277.14	282.4	287.76	293.49	299.18	304.67	309.99	314.29
78.265	106.31	134.16	156.83	172.08	181.25	185.69	188.68	191.53	194.81	198.5	201.75	204.17	205.59	206.35	207.48	209.85	213.61	218.72	223.58	226.59	227.5	227.2	226.51	227.45	230.33	234.54	239.04	242.71	245.46	247.53	249.83	252.47	254.97	257.46	260.41	263.56	266.95	270.08	272.15	273.1	274.22	276.64	280.98	286.4	292.87	299.44	305.56	310.98	314.89
69.838	101.02	131.28	155.11	170.78	180.02	184.46	187.75	190.84	194.23	198.08	201.58	204.68	206.97	208.49	210.01	211.84	214.64	219	223.52	226.92	228.52	228.6	227.88	228.13	230.27	233.76	237.58	240.82	243.24	245.09	247.35	250.31	253.49	256.81	260.72	264.8	269.16	273.15	275.53	276.23	276.34	277.76	281.71	287.38	294.88	302.28	308.78	313.78	316.52
65.368	98.887	130.51	154.36	169.36	177.79	181.67	185.07	188.52	192.32	196.63	200.73	204.86	208.39	210.97	212.92	214.2	215.91	219.11	222.97	226.64	229.08	230.02	229.78	229.84	231.37	234.13	237.35	240.23	242.29	243.85	245.82	248.92	252.91	257.43	262.83	268.13	272.99	276.87	278.68	279.02	278.91	280.42	284.73	290.63	298.63	306.16	312.43	316.7	318.31
65.344	99.971	131.73	154.67	168.34	175.59	178.81	182.31	186.15	190.37	195.06	199.59	204.48	209.04	212.66	215.15	216.29	217.2	219.02	221.71	225	227.83	229.62	230.2	230.75	232.1	234.46	237.57	240.61	242.86	244.67	246.54	249.64	253.89	259.13	265.43	271.28	275.95	278.95	279.83	279.86	279.88	281.87	286.43	292.12	299.99	307.36	313.68	318.07	319.64
68.293	103.4	134.63	156.22	168.3	174.37	177.06	180.75	185.12	189.87	194.78	199.46	204.51	209.42	213.54	216.26	217.39	217.7	218.3	219.91	222.78	225.99	228.86	230.58	232.09	233.6	235.86	239.21	242.73	245.63	248.03	249.88	252.58	256.3	261.4	267.73	273.48	277.62	279.51	279.66	279.66	280.08	282.45	286.72	291.41	298.29	305.15	311.92	317.26	319.96
70.765	106.45	137.47	158.31	169.53	175.2	177.99	182.01	186.77	191.6	196.14	200.4	204.99	209.69	213.74	216.41	217.53	217.45	217.19	217.96	220.4	223.87	227.59	230.37	232.92	235.05	237.83	242.11	246.76	250.75	253.82	255.41	257.09	259.49	263.54	268.99	274.02	277.54	278.65	278.63	278.98	279.81	282.13	285.46	288.61	293.89	299.89	307.02	313.39	317.82
73.158	109.47	140.4	160.76	171.42	177.09	180.19	184.58	189.63	194.3	198.13	201.65	205.35	209.35	212.79	215.2	216.39	216.37	216.13	216.94	219.46	223.4	227.84	231.4	234.64	237.33	240.63	245.65	251.26	256.18	259.63	260.67	261	261.68	264.16	268.23	272.28	275.42	276.47	277.02	278.15	279.5	281.5	283.69	285.34	288.96	293.97	300.98	307.8	313.71
75.276	112.16	143.07	163.07	173.38	179.18	182.53	187.08	192.08	196.23	199.14	201.97	204.89	208.24	210.98	213.11	214.42	214.85	215.47	217.23	220.38	224.94	229.81	233.74	237.05	239.78	243.06	248.05	253.83	258.97	262.33	262.83	262.19	261.74	262.92	265.68	268.66	271.55	273.18	274.89	277.22	279.23	280.84	282.06	282.69	285.06	289.07	295.31	301.56	308.06
76.521	113.61	144.33	163.99	174.11	180.03	183.39	187.87	192.65	196.33	198.63	201.19	203.83	206.88	209.26	211.31	212.88	214.02	215.93	219.09	223.2	228.39	233.44	237.26	239.91	241.93	244.59	248.94	254.53	259.68	262.91	262.94	261.54	260.26	260.42	262.11	264.31	267.19	269.69	272.68	276.25	279.07	280.76	281.76	282.33	284.34	287.82	293.25	298.64	305.21
75.724	112.52	143.16	162.92	173.37	179.55	182.81	186.93	191.34	194.73	196.92	199.76	202.7	205.81	208.08	210.01	211.67	213.55	216.81	221.58	226.79	232.49	237.4	240.71	242.33	243.23	244.84	248.18	253.13	257.96	261.22	261.42	260.23	259.13	259.02	260.06	261.5	264.11	267.13	270.89	275.38	279.04	281.32	282.82	284.08	286.58	290.03	295.02	299.95	306.56
73.836	110.18	140.91	161.22	172.39	178.94	182.07	185.64	189.42	192.49	194.72	197.92	201.25	204.52	206.73	208.45	210.15	212.8	217.37	223.67	229.85	235.67	239.95	242.38	242.96	242.76	243.52	246.11	250.79	255.83	259.87	261.03	260.54	259.75	259.39	259.61	260.12	262.15	265.39	269.82	275.37	280.27	283.74	286	287.86	290.47	293.28	297.38	301.79	308.44
71.169	107.2	138.46	159.86	172.08	179.04	182.03	184.96	188.04	190.72	192.84	196.02	199.33	202.56	204.81	206.56	208.59	212.17	217.99	225.59	232.67	238.51	241.89	243.08	242.38	241.19	241.5	244.05	249.29	255.27	260.59	263.01	263.13	262.37	261.58	260.97	260.71	262.42	266	271.18	277.63	283.44	287.57	289.86	291.65	294.21	296.5	300.34	304.91	311.69
68.863	104.92	137.1	159.88	173.32	180.77	183.72	186.05	188.28	190.33	191.86	194.43	197.31	200.34	202.7	204.72	207.26	211.69	218.56	227.16	235.03	240.87	243.39	243.39	241.68	240.09	240.62	243.7	249.84	256.66	262.81	266.08	266.5	265.56	264.29	263.05	262.21	263.64	267.37	273.09	280.06	286.51	291.08	293.26	294.73	296.99	298.76	302.48	307.24	314.06
67.741	104.02	137.01	160.88	175.2	183.08	186.11	188.05	189.43	190.58	191.11	192.58	194.8	197.79	200.72	203.75	207.42	212.73	220.09	228.76	236.67	242.2	244.09	243.32	241	239.53	240.69	244.64	251.82	259.31	265.71	269.14	269.28	267.71	265.83	264.17	263.2	264.82	269.04	275.38	282.66	289.27	293.68	295.24	296.05	297.77	299.16	302.9	307.88	314.35
68.422	105.19	138.78	163.14	177.72	185.67	188.59	190.22	190.8	191.02	190.43	190.71	192.33	195.59	199.61	204.31	209.55	215.52	222.82	230.76	238.05	243.17	244.94	244.09	241.73	240.66	242.45	247	254.77	262.31	268.06	270.59	269.52	266.69	264.11	262.6	262.56	265.45	270.82	277.88	285.17	291.35	294.97	295.51	295.48	296.46	297.66	301.49	306.7	312.79
70.677	108.17	142.23	166.57	180.86	188.51	191.11	192.58	192.63	192.19	190.82	190.37	191.86	195.78	201.21	207.68	214.25	220.28	226.56	232.73	238.46	242.8	244.71	244.41	242.54	241.96	244.21	249.14	257.28	264.87	270.14	271.68	269.2	264.72	261.18	259.7	260.84	265.22	271.88	279.51	286.62	292.18	294.93	294.55	293.83	294.07	295.17	299.01	304.26	309.97
73.062	111.29	145.69	169.77	183.41	190.4	192.5	193.88	193.82	193.28	191.79	191.22	192.83	197.26	203.67	211.45	218.98	224.91	229.94	234	237.61	240.72	242.77	243.4	242.66	242.84	245.4	250.31	258.32	265.89	271.16	272.35	269.07	263.29	258.83	257.13	259.14	264.59	272.13	279.77	286.36	291.18	293.3	292.58	291.76	291.74	293.18	297.09	302.46	307.95
74.022	112.71	147.39	171.32	184.39	190.77	192.55	194.22	194.88	195.08	194.26	194.1	195.85	200.33	206.96	215.27	223.12	228.81	232.74	234.92	236.32	237.8	239.55	240.92	241.53	242.67	245.39	249.74	256.75	263.7	269.24	271.23	268.79	263.25	258.71	256.77	258.94	264.5	272.02	279.03	284.87	288.97	290.73	290.13	289.67	289.95	292.06	296.2	301.72	307.06
72.987	111.57	146.3	170.28	183.2	189.36	191.25	193.56	195.51	197.11	197.58	198.17	199.98	203.9	209.86	217.71	225.19	230.55	233.8	234.79	234.73	234.89	236.28	238.22	240.11	242.25	245.17	248.84	254.56	260.57	266.27	269.35	268.54	264.34	260.47	258.43	260.21	265.09	271.75	277.86	283.05	286.75	288.45	288.32	288.51	289.3	291.97	296.06	301.15	306.07
68.316	105.89	140.61	165.38	179.31	186.31	189.12	192.3	195.74	198.9	200.8	202.18	204.02	207.1	211.88	218.64	225.18	229.96	232.85	233.55	233.18	232.84	234.07	236.29	238.98	241.89	245.05	248.33	252.84	257.87	263.52	267.67	268.79	266.66	263.9	261.81	262.64	266.31	271.56	276.73	281.56	285.12	286.89	287.35	288.15	289.52	292.66	296.9	301.71	306.46
61.204	97.151	131.84	157.98	173.81	182.48	186.76	190.65	195.2	199.51	202.55	204.64	206.81	209.5	213.43	219.2	224.89	229.25	232.2	233.4	233.6	233.39	234.63	236.85	239.61	242.38	245.13	247.64	250.85	255.11	260.72	265.85	268.76	268.8	267.23	265.16	265.03	267.53	271.32	275.83	280.68	284.43	286.49	287.59	288.81	290.43	293.43	297.63	302.18	307.21
53.052	87.242	122.08	150.08	168.34	179.07	184.96	189.23	194.27	199.1	202.67	205.25	207.99	210.94	214.71	219.95	225.11	229.14	232.33	234.5	235.95	236.63	238.29	240.41	242.46	244.05	245.68	247.35	249.94	254.39	260.52	266.47	270.39	271.63	270.64	268.48	267.83	269.91	272.95	277.17	282.11	285.96	288.12	289.52	290.87	292.33	294.63	298.62	303.14	308.87
46.217	79.11	114.39	144.24	164.82	177.36	184.49	188.67	193.46	198.1	201.63	204.58	208.11	211.75	215.89	221.01	226.17	230.51	234.64	238.35	241.12	242.48	243.94	245.22	245.97	245.9	246.34	247.45	250.05	255.3	262.22	268.67	272.67	273.89	272.68	270.23	269.48	271.7	274.66	278.69	283.39	286.94	289.14	290.95	292.69	294.1	295.66	299.41	304.2	311.07
43.316	75.878	111.61	142.43	163.99	177.11	184.57	188.37	192.74	197.15	200.66	204.15	208.59	213.14	217.86	223.04	228.39	233.2	238.26	243.29	246.95	248.72	249.75	250.02	249.34	247.53	246.72	247.23	250.06	256.11	263.69	270.33	273.88	274.4	272.7	270.13	269.81	272.73	276.54	280.9	285.48	288.75	290.95	293.03	295.19	296.66	297.49	300.65	305.36	312.69
43.242	76.077	112.12	143.14	164.61	177.42	184.5	187.79	191.8	196.06	199.64	203.66	208.8	214.06	219.3	224.76	230.54	236.06	241.91	247.66	251.39	252.93	253.22	252.57	250.91	248.16	246.65	246.83	249.72	255.85	263.26	269.51	272.31	272.04	270.16	268.07	268.8	273.02	278.43	283.63	288.32	291.41	293.69	296.04	298.62	300.17	300.28	302.4	306.39	313.15
45.804	79.437	115.66	146.18	166.69	178.51	184.77	187.58	191.5	195.91	199.89	204.52	210.11	215.68	221	226.48	232.29	237.97	243.75	249.16	252.23	253.32	253.26	252.52	250.98	248.57	247.26	247.56	250.38	255.89	262.48	268.03	270.18	269.33	267.31	265.51	266.68	271.63	278.44	284.87	290.35	293.88	296.47	298.87	301.37	302.55	301.78	302.61	305.5	311.08
49.196	83.751	120.07	149.85	169.13	179.73	184.89	187.07	190.84	195.4	199.92	205	210.72	216.13	221.15	226.47	232.15	237.77	243.08	247.58	249.76	250.37	250.32	250.09	249.4	248.27	247.92	248.9	251.72	256.41	261.96	266.8	268.66	267.78	265.82	264.08	264.77	269.18	276.11	283.09	289.47	294.05	297.75	300.98	303.73	304.65	303.15	302.84	304.66	309.02
50.789	85.836	122.27	151.78	170.58	180.62	185.16	186.78	190.26	194.67	199.32	204.51	210.13	215.31	220.06	225.24	230.65	235.86	240.32	243.68	245.04	245.48	245.97	246.84	247.56	248.31	249.31	251.23	254.23	258.36	263.16	267.59	269.45	268.67	266.49	264.31	263.67	266.53	272.42	279.21	286.38	292.39	297.75	302.26	305.29	305.81	303.72	302.87	304.59	308.96
49.185	83.897	120.45	150.55	170.19	180.85	185.67	187.1	190.13	193.94	198.07	202.86	208.21	213.3	218.13	223.38	228.56	233.32	237.1	239.66	240.69	241.34	242.57	244.54	246.66	249.24	251.47	254.1	257.15	260.65	264.79	269	271.29	271.13	269.07	266.69	264.79	265.7	269.76	275.42	282.47	289.33	296.08	301.98	305.59	306.19	304.19	303.49	305.63	310.59
45.251	79	115.67	147.11	168.83	181.34	187.37	189.03	191.26	193.82	196.53	200.34	205.2	210.29	215.44	220.8	225.68	229.93	233.13	235.36	236.55	237.74	239.67	242.44	245.6	249.74	253.23	256.87	260.35	263.65	267.28	271.04	273.44	273.75	271.87	269.7	267.21	266.78	269.14	273.34	279.36	286.14	293.38	300.12	304.26	305.39	304.28	304.67	308.05	314.47
40.786	73.411	110.21	143.32	167.6	182.53	190.23	192.45	193.77	194.75	195.52	197.98	202.17	207.27	212.86	218.45	223.15	227.06	229.96	232.18	233.65	235.31	237.73	240.94	244.75	249.87	254.14	258.25	261.71	264.42	267.19	270.26	272.74	273.9	272.99	272.06	270.23	269.65	271.11	274.01	278.33	283.8	290.11	296.55	300.86	302.84	303.1	305.19	310.11	318.17
37.287	69.021	105.99	140.76	167.45	184.74	194.05	196.81	197.09	196.35	195.12	196.21	199.76	204.99	211.02	216.76	221.04	224.22	226.46	228.54	230.36	232.76	236.08	239.91	244.18	249.61	253.99	257.9	260.96	262.99	264.97	267.43	270.06	272.33	272.99	274.01	273.74	273.95	275.4	277.51	280.28	284.27	289.3	295.05	299.26	301.73	302.85	305.94	311.59	320.34
35.277	66.632	103.94	140.03	168.38	187.23	197.52	200.4	199.64	197.52	194.99	195.22	198.36	203.63	209.77	215.4	219.35	222.02	223.75	225.61	227.54	230.29	234.41	238.92	243.7	249.28	253.61	257.06	259.5	260.87	262.25	264.24	267.07	270.31	272.43	275.12	276.41	277.67	279.72	281.7	283.65	286.53	290.37	295.12	298.82	301.25	302.59	306	311.76	320.32
36.015	67.823	105.58	142.12	170.56	189.27	199.22	201.49	199.95	197.24	194.65	194.86	197.97	203.17	209.06	214.37	218.15	220.64	222.18	223.85	225.75	228.56	233.26	238.26	243.3	248.65	252.67	255.52	257.29	258.16	259.13	260.74	263.61	267.4	270.58	274.36	276.83	279.04	282.01	284.54	286.72	289.53	292.85	296.8	299.76	301.55	302.38	305.22	310.44	318.16
37.428	69.862	107.92	144.11	171.45	188.69	197.32	198.56	196.77	194.43	192.95	194	197.64	202.99	208.69	213.85	217.73	220.33	221.94	223.42	225.12	227.64	232.49	237.67	242.79	247.74	251.38	253.56	254.75	255.41	256.37	257.96	260.91	264.8	268.47	272.5	275.53	278.17	281.82	284.96	288.06	291.74	295.54	299.37	301.99	303.35	303.84	306.1	310.74	317.25
38.503	71.245	109.18	144.41	170.1	185.39	192.49	192.94	191.54	190.36	190.71	193.17	197.74	203.53	209.19	214.26	218.23	220.95	222.64	223.91	225.33	227.39	232	237.19	242.46	247.36	251.03	252.96	253.81	254.36	255.34	256.88	259.61	262.93	266.24	269.79	272.87	275.9	280.51	284.92	289.69	294.73	299.08	302.4	304.06	304.79	305.05	306.93	311.25	316.65
39.233	72.02	109.51	143.4	167.21	180.54	186.3	186.45	186.01	186.43	188.61	192.35	197.65	203.79	209.44	214.58	218.76	221.84	223.84	225.13	226.36	227.92	231.82	236.64	241.84	246.82	250.77	252.86	253.62	254.12	255.06	256.57	259.09	261.87	264.72	267.66	270.55	273.77	278.86	284.22	290.36	296.57	301.54	304.7	305.74	306.32	306.8	308.88	313.24	317.68
40.855	73.79	110.67	142.95	164.77	176.28	180.93	181.11	181.71	183.59	187.15	191.82	197.59	204.02	209.76	214.95	219.23	222.55	224.71	225.99	227.04	228.22	231.27	235.59	240.57	245.54	249.8	252.35	253.52	254.45	255.62	257.22	259.43	261.54	263.77	266.2	268.96	272.64	278.16	284.36	291.34	297.94	302.81	305.52	305.95	306.8	308	311.29	316.48	320.69
43.747	77.167	113.49	144.17	164.04	173.91	177.62	177.97	179.47	182.42	186.73	191.83	197.66	204.1	209.85	215.16	219.62	223.24	225.55	226.81	227.6	228.35	230.58	234.47	239.26	244.18	248.62	251.5	253.05	254.42	255.98	257.91	260.07	261.89	263.68	265.78	268.47	272.65	278.49	285.34	292.84	299.43	304.06	306.8	307.17	308.53	310.23	314.3	319.62	323.01
49.157	83.527	119.19	147.89	165.45	173.56	176.17	176.57	178.62	182.19	186.86	192.12	197.75	203.87	209.3	214.36	218.73	222.5	224.98	226.45	227.31	227.99	229.75	233.46	238.33	243.51	248.59	252.24	254.55	256.37	258	259.74	261.41	262.86	264.41	266.4	269.35	274.07	280.08	287.03	294.33	300.29	304.53	307.68	308.64	310.51	312.28	316.22	320.76	323.13
55.498	91	126.04	152.79	168.13	174.65	176.19	176.5	178.78	182.62	187.42	192.69	197.93	203.33	208.01	212.41	216.5	220.41	223.32	225.4	226.73	227.72	229.46	233.23	238.33	243.68	249.25	253.37	256.21	258.4	260.15	261.86	263.25	264.56	266	267.71	270.69	275.3	280.97	287.27	293.61	298.46	302.14	305.82	308	310.88	313.19	316.88	320.42	321.8
61.892	98.293	132.53	157.31	170.68	175.92	176.6	176.99	179.44	183.39	188.17	193.23	197.87	202.3	206.12	209.85	213.65	217.64	221.01	223.82	225.91	227.76	230.15	234.49	240.15	245.7	251.68	256.13	259.35	261.65	263.19	264.56	265.44	266.46	267.88	269.31	272.44	276.79	282.12	287.62	292.71	296.21	299.02	302.72	305.99	309.92	313.23	316.72	319.33	320.06
65.232	101.85	135.43	159.1	171.61	176.49	176.97	177.64	180.26	184.27	189.02	193.89	198.07	201.71	204.8	207.9	211.36	215.3	218.95	222.37	225.2	228.09	231.44	236.65	243.14	249.09	255.37	259.9	263.05	265.12	266.37	267.66	268.48	269.49	270.8	271.84	274.89	279.01	284.28	289.25	292.98	294.73	296.01	298.79	302.53	307.64	312.61	316.46	318.6	318.87
64.905	101.16	134.54	158.26	171.21	176.64	177.57	178.64	181.35	185.42	190.2	195	198.95	202.12	204.75	207.43	210.63	214.58	218.45	222.36	225.88	229.75	234	239.97	247.14	253.32	259.6	264.1	266.96	268.65	269.52	270.71	271.59	272.56	273.68	274.22	276.75	280.44	285.65	290.5	293.49	294.15	294.37	296.17	299.88	305.56	311.6	315.48	317.09	317
61.488	97.063	130.73	155.52	169.79	176.3	178.05	179.55	182.4	186.58	191.44	196.2	200.03	203	205.48	208.06	211.17	215.21	219.16	223.25	227.12	231.57	236.5	242.97	250.62	256.9	262.93	267.32	269.9	271.5	272.4	273.77	275.05	276.07	276.93	276.9	278.53	281.48	286.15	290.49	292.76	292.59	292.27	293.41	296.97	302.88	309.42	313.34	314.62	314.27
57.264	92.217	126.48	152.72	168.46	176.01	178.5	180.27	183.17	187.57	192.8	197.9	201.97	205.09	207.49	209.9	212.84	216.92	220.95	225.13	229.06	233.33	238.11	244.34	252.04	258.5	264.62	269.4	272.14	274.06	275.3	276.71	278.13	278.83	279.13	278.6	279.33	281.89	286.08	290.02	291.79	291.14	290.52	291.18	294.22	299.82	306.07	309.83	310.86	310.5
53.681	88.274	123.22	150.88	167.88	176.22	179.27	181.24	184.23	189.02	194.83	200.42	204.71	207.83	209.84	211.76	214.23	218.11	222.06	226.06	229.69	233.16	237.25	242.8	250.43	257.44	264.19	269.83	273.02	275.36	277	278.5	280.26	280.96	281.21	280.54	280.53	282.55	285.62	288.4	289.3	288.39	288.16	289.16	292.24	297.42	302.78	306.07	306.84	306.71
51.883	86.207	121.38	149.79	167.47	176.35	179.85	182.17	185.44	190.75	197.32	203.48	207.89	210.74	211.92	212.86	214.49	217.85	221.7	225.59	228.91	231.34	234.3	238.79	246.15	253.85	261.84	268.83	272.99	276.01	278.22	279.79	281.71	282.34	282.72	282.04	281.61	283.19	284.98	286.27	286.15	284.97	285.24	286.88	290.52	295.76	300.56	303.82	304.74	305.16
52.515	86.765	121.67	149.99	167.72	176.92	180.82	183.56	187.13	192.73	199.73	206.17	210.43	212.77	212.98	212.89	213.69	216.43	220.11	223.8	226.72	228.15	229.98	233.45	240.24	248.2	257.09	265.03	270.09	273.97	277.08	279.35	281.9	282.97	283.92	283.34	282.65	283.7	284.2	284.15	283.39	282.44	283.48	285.98	290.34	295.77	300.31	303.84	305.33	306.53
54.25	88.439	122.73	150.4	167.76	177.13	181.42	184.65	188.55	194.24	201.27	207.6	211.53	213.39	212.91	212.09	212.19	214.1	217.28	220.45	222.86	223.75	225.02	228.21	234.91	243.38	253.15	261.85	267.64	271.96	275.32	277.91	280.61	282.05	283.78	283.89	283.96	285.51	285.83	285.3	284.26	283.39	284.64	287.31	291.83	297.01	301.09	304.7	306.67	308.55
55.818	89.993	123.84	151.08	168.42	178.34	183.27	186.88	190.8	195.89	202.17	207.88	211.44	213.13	212.56	211.65	211.4	212.54	214.97	217.24	218.85	219.28	220.11	223.24	229.92	238.8	249.08	258.12	264.25	268.53	271.81	274.72	277.76	279.86	282.5	283.54	284.69	287.08	287.86	287.4	286.4	285.46	286.57	289.27	293.84	298.77	302.53	306.03	308.24	310.38
56.734	90.958	124.65	151.73	169.25	179.78	185.35	189.3	193.22	197.72	203.11	208.03	211.11	212.69	212.34	211.79	211.57	212.26	213.98	215.34	216.2	216.66	217.7	221.41	228.5	237.83	248.24	257.25	263.39	267.24	269.85	272.38	275.05	277.26	280.36	282.32	284.72	288.16	289.78	289.58	288.7	287.6	288.52	291.33	295.97	300.51	304.03	307.19	309.53	311.82
56.942	91.269	125.12	152.35	170.25	181.39	187.5	191.64	195.46	199.29	203.65	207.61	210.08	211.58	211.74	212.03	212.49	213.48	214.97	215.65	215.71	216.03	217.12	221.28	228.63	238.13	248.17	256.76	262.64	266.12	268.2	270.4	272.75	275.08	278.35	281.11	284.62	288.93	291.25	291.09	289.92	288.22	288.65	291.44	296.02	300.2	303.7	306.65	309.26	311.71
56.309	90.636	124.78	152.38	170.82	182.53	189.13	193.55	197.42	200.92	204.62	207.81	209.75	211.15	211.9	213.27	214.9	216.92	218.75	219.21	218.67	218.84	219.96	224.36	231.58	240.61	249.57	257.19	262.54	265.78	267.57	269.56	271.74	274.23	277.4	280.48	284.12	288.27	290.53	290.27	289.09	287.41	288.07	291.3	296.14	300.24	303.91	306.62	309.31	311.67
54.026	88.116	122.71	151.07	170.36	182.73	189.88	194.59	198.64	202.11	205.49	208.15	209.69	211.01	212.36	214.88	217.9	221.32	223.87	224.56	223.8	223.86	225.03	229.25	235.68	243.37	250.48	256.55	261	264.01	265.85	268.09	270.8	274.11	277.62	280.85	283.85	286.83	288.25	287.7	286.81	285.75	287.12	290.93	295.94	299.93	303.58	306.06	308.76	311.06
50.566	84.22	119.24	148.58	168.83	181.78	189.46	194.36	198.65	202.3	205.62	208.02	209.29	210.53	212.35	215.91	220.37	225.45	229.19	230.67	230.23	230.27	231.45	235.21	240.45	246.41	251.44	255.74	259.05	261.72	263.71	266.26	269.66	273.9	277.73	280.78	282.58	283.96	284.3	283.8	283.86	284.16	286.86	291.56	296.91	301.04	304.65	306.96	309.43	311.42
46.569	79.651	115.05	145.54	166.86	180.5	188.71	193.6	197.86	201.41	204.51	206.7	207.87	209.34	211.71	216.2	221.79	228.1	232.79	235.01	235.13	235.33	236.78	240.24	244.45	248.82	251.91	254.44	256.42	258.31	260.17	262.99	267.37	273.05	278.22	281.85	283.04	283.11	282.32	281.53	281.98	283.11	286.68	291.73	297.26	301.69	305.48	308.12	310.58	312.41
42.75	75.319	111.11	142.77	165.11	179.35	187.89	192.5	196.56	199.93	202.87	205.11	206.5	208.42	211.16	216.02	221.83	228.27	233.15	235.77	236.61	237.33	239.33	242.88	246.58	250.06	251.96	253.23	254.04	254.85	256.34	259.14	264.3	271.21	277.95	282.58	283.96	283.56	282.14	281.03	281.64	283.13	287.06	292	297.36	301.71	305.4	308.36	310.92	312.8
40.552	72.817	108.88	141.33	164.4	179.12	187.88	192.22	195.99	199.13	201.85	204.08	205.59	207.74	210.33	214.89	220.13	225.88	230.42	233.21	234.79	236.16	238.71	242.43	245.93	249.02	250.51	251.21	251.36	251.46	252.85	255.82	261.57	269.23	277.34	283.14	285.54	285.66	284.21	282.49	282.49	283.51	287.11	291.54	296.5	300.44	303.8	306.95	309.81	312.15
39.079	71.253	107.75	140.86	164.45	179.28	187.85	191.68	195.12	198.16	200.97	203.38	205.12	207.33	209.4	213.05	217.13	221.62	225.49	228.4	230.79	233.14	236.48	240.62	244.14	247.09	248.69	249.5	249.91	250.42	252.33	255.53	261.12	268.21	276.39	282.71	286.48	287.99	287.24	285.16	284.21	284.25	286.97	290.45	294.71	297.82	300.46	303.34	306.19	308.76
39.139	71.537	108.51	141.91	165.56	180.04	188.02	191.29	194.44	197.48	200.58	203.32	205.44	207.75	209.41	212.29	215.32	218.63	221.72	224.33	226.92	229.7	233.28	237.38	240.66	243.45	245.53	247.15	248.8	250.89	254.22	258.22	263.49	269.3	276.2	281.77	286.15	288.78	288.91	286.87	285.28	284.5	286.17	288.65	292.25	294.66	296.68	299.14	301.69	304.06
39.373	72.089	109.64	143.26	166.77	180.57	187.63	190.25	193.18	196.39	200.13	203.4	206.12	208.65	210.16	212.56	214.8	217.25	219.76	222.03	224.55	227.56	231.24	235.19	238.01	240.44	242.88	245.48	248.88	253.38	258.65	263.66	268.31	272.2	276.53	280.16	284.14	287.45	288.55	287.19	285.54	284.38	285.15	286.99	290.27	292.58	294.43	296.57	298.53	300.33
40.721	73.969	112.01	145.51	168.45	181.13	186.88	188.69	191.28	194.58	199	202.93	206.42	209.34	211.04	213.27	214.99	217	219.28	221.26	223.5	226.31	229.68	233.09	235.23	237.2	239.98	243.81	249.47	257.09	264.84	271.07	274.93	276.46	277.24	277.88	280.41	283.66	285.59	285.51	284.52	283.57	283.69	285.06	288.08	290.58	292.79	295.07	296.76	298.32
43.235	77.039	115.2	148.17	170.26	181.77	186.16	187.14	189.25	192.47	197.43	201.99	206.23	209.6	211.74	214.12	215.75	217.79	220.14	221.79	223.56	225.96	229.07	232.18	234.07	235.9	238.85	243.5	250.77	260.6	270.09	277.06	280.19	279.87	277.76	276.02	277.25	280.45	283.42	285.2	285.61	285.46	285.19	285.97	288.39	290.86	293.38	295.87	297.37	298.77
46.434	80.593	118.35	150.33	171.43	182.06	185.4	185.68	187.17	190.03	195.15	200.24	205.32	209.4	212.35	215.18	216.9	218.95	221.23	222.44	223.77	225.79	228.93	232.12	234.2	236.07	238.9	243.74	251.64	262.34	272.58	279.69	282.23	280.95	277.45	274.8	275.59	279.03	283.05	286.59	288.49	289.32	288.81	288.88	290.22	292.01	294.22	296.69	298.29	300.18
50.058	84.445	121.36	151.98	171.96	181.95	184.62	184.5	185.52	187.98	192.82	198.08	203.61	208.19	211.94	215.36	217.44	219.64	221.8	222.56	223.38	225.03	228.33	231.86	234.61	236.94	239.79	244.53	252.32	262.72	272.71	279.31	281.39	279.92	276.45	274.28	275.49	279.64	284.91	290.29	294.14	296.5	296.33	295.72	295.34	295.24	295.62	296.75	297.83	300.02
52.436	86.781	122.76	152.15	171.26	180.95	183.41	183.14	183.86	185.94	190.16	195.22	200.82	205.66	210.13	214.14	216.73	219.12	221.2	221.84	222.59	224.3	228.07	232.09	235.56	238.32	241.18	245.59	252.65	261.76	270.53	276.05	277.83	276.91	274.75	274.14	276.42	281.53	288.03	295.08	300.93	304.86	305.03	303.36	300.86	298.33	296.27	295.66	296.09	298.33
52.102	86.089	121.43	150.27	169.1	178.77	181.34	181.11	181.83	183.89	187.65	192.5	197.92	202.71	207.48	211.71	214.52	216.85	218.79	219.71	220.9	223.3	227.82	232.39	236.48	239.67	242.61	246.62	252.56	259.85	266.88	271.25	273.06	273.26	272.9	274.12	277.37	283.13	290.24	298.28	305.61	310.73	311.3	309.03	305.04	300.68	296.6	294.42	294.03	295.74
49.272	82.742	117.92	146.96	165.99	175.76	178.6	178.48	179.48	181.91	185.49	190.12	194.98	199.2	203.57	207.56	210.43	212.92	215.21	217.02	219.04	222.14	226.9	231.46	235.78	239.41	242.75	246.69	251.65	257.11	262.18	265.37	267.29	268.6	270.05	273	277.19	283.52	290.88	299.26	307.11	312.42	312.95	310.4	306.04	301.42	297	294.46	293.61	294.49
45.535	78.532	113.9	143.53	162.93	172.72	175.74	175.6	176.88	179.72	183.32	187.74	191.93	195.39	198.92	202.33	205.14	208.01	211.12	214.28	217.4	221.25	225.97	230.29	234.6	238.47	242.2	246.29	250.72	255.15	258.86	261.15	262.91	264.72	267.25	271.23	276	282.58	289.7	297.77	305.3	310.15	310.55	308.39	304.9	301.56	298.34	296.33	295.02	294.61
42.709	75.579	111.39	141.73	161.38	170.97	173.85	173.5	174.88	178.1	181.95	186.3	189.88	192.57	195.1	197.81	200.58	204.06	208.29	212.9	217.13	221.47	225.66	229.22	232.96	236.61	240.46	244.84	249.27	253.54	256.78	258.86	260.64	262.78	265.97	270.48	275.42	281.61	287.76	294.61	300.9	304.95	305.44	304.54	303.17	302.39	301.52	300.74	299.27	297.67
41.052	74.109	110.56	141.72	161.8	171.29	173.96	173.18	174.33	177.54	181.54	185.88	189.1	191.4	193.26	195.53	198.35	202.41	207.52	213.13	218.1	222.74	226.41	229.42	232.63	235.85	239.29	243.47	247.64	251.8	254.96	257.33	259.47	262.15	266.14	271.22	276.3	281.78	286.59	291.65	296.22	299.36	300.04	300.54	301.35	303.08	304.59	305.09	303.87	301.75
40.663	74.11	111.21	143.13	163.76	173.4	176	174.81	175.55	178.37	182.15	186.35	189.39	191.71	193.41	195.61	198.57	202.93	208.43	214.42	219.68	224.49	227.8	230.52	233.23	235.84	238.53	242.09	245.96	250.33	254.11	257.55	260.63	264.03	268.54	273.62	278.19	282.23	285.38	288.41	291.28	293.78	294.95	296.83	299.42	303.08	306.3	307.86	307.44	305.86
41.986	75.999	113.53	145.83	166.79	176.59	179.13	177.59	177.82	180.01	183.34	187.36	190.42	193.07	195.09	197.58	200.84	205.45	210.98	216.89	222.05	226.85	229.87	232.39	234.63	236.55	238.19	240.68	243.84	248.05	252.4	257.17	261.6	266.13	271.31	276.45	280.31	282.85	284.61	286.13	287.96	290.32	292.04	294.58	297.78	302.08	305.88	308	308.63	308.12
43.343	77.686	115.42	147.88	169.14	179.27	182	180.45	180.41	182.08	185.04	188.91	192.08	195.15	197.65	200.49	203.92	208.45	213.55	219	223.79	228.57	231.58	234.16	236.16	237.55	238.22	239.63	241.99	245.89	250.79	256.83	262.47	267.75	272.98	277.57	280.42	281.68	282.5	283.09	284.34	286.79	289.08	291.94	295.17	299.3	302.94	305.47	307.5	308.74
44.863	79.227	116.68	148.81	170.04	180.49	183.7	182.64	182.76	184.18	186.88	190.58	193.81	197.1	199.92	202.91	206.27	210.57	215.09	219.94	224.21	228.74	231.7	234.24	236.1	237.3	237.56	238.55	240.55	244.31	249.6	256.35	262.57	267.97	272.78	276.73	279	279.91	280.57	280.82	281.6	283.72	286.25	289.17	292.25	295.97	299.19	301.8	304.61	307.04
47.017	81.277	118.04	149.24	169.85	180.25	183.8	183.43	183.92	185.28	187.81	191.28	194.43	197.68	200.59	203.49	206.61	210.63	214.65	219.04	222.91	227.12	230	232.39	234.18	235.44	235.81	236.94	238.95	242.55	247.76	254.35	260.45	265.59	270.02	273.71	276.14	277.58	278.7	279.19	279.78	281.57	284.36	287.45	290.73	294.29	297.15	299.57	302.22	304.79
49.096	83.031	118.8	148.8	168.63	178.96	182.92	183.37	184.22	185.5	187.85	191.09	194.28	197.57	200.6	203.34	206.09	209.65	213.06	216.84	220.26	223.93	226.65	228.84	230.65	232.2	233.16	234.98	237.47	241.15	246.06	251.72	257.05	261.73	266.11	270.43	273.97	276.61	278.2	278.72	278.85	280.22	283.52	287.45	291.67	295.66	298.44	300.46	302.05	303.77
50.722	84.332	119.17	148.09	167.23	177.47	181.7	182.74	183.78	184.97	187.16	190.29	193.63	197.07	200.32	203	205.5	208.57	211.38	214.48	217.37	220.33	222.69	224.63	226.46	228.45	230.36	233.25	236.44	240.21	244.5	248.72	252.84	256.94	261.46	266.82	271.91	276.04	278.21	278.89	278.62	279.53	283.06	287.74	292.86	297.59	300.86	302.97	303.69	304.32
51.967	85.261	119.24	147.18	165.74	175.92	180.35	181.85	183.06	184.23	186.27	189.38	192.95	196.69	200.24	203.01	205.34	207.92	210.12	212.52	214.79	217.08	219.21	221.3	223.5	226.17	228.92	232.47	235.87	239.46	243.06	246.11	249.25	252.96	257.48	263.48	269.46	274.41	276.96	278.09	278.18	279.29	283.18	288.26	293.61	298.64	302.34	304.81	305.12	305.02
52.239	85.197	118.56	145.85	164.09	174.32	178.98	180.86	182.26	183.5	185.33	188.29	191.94	195.89	199.74	202.82	205.34	207.81	209.83	211.93	213.76	215.53	217.42	219.71	222.17	225.21	228.35	231.91	235	238.23	241.37	243.99	246.8	250.5	254.87	260.75	266.58	271.33	273.84	275.34	276.12	277.9	282.21	287.62	293.08	298.35	302.52	305.58	306.08	305.74
50.13	82.443	115.57	143.06	161.79	172.57	177.7	179.95	181.55	182.94	184.61	187.41	191.01	195.17	199.37	202.94	205.8	208.44	210.58	212.76	214.4	215.86	217.46	219.81	222.35	225.54	228.7	231.93	234.36	237.13	240.04	242.87	245.89	249.76	253.75	258.7	263.4	267.22	269.48	271.46	273.27	276.02	280.63	285.98	291.08	296.06	300.28	303.89	305.15	305.51
46.341	77.763	110.9	139.18	158.99	170.75	176.67	179.39	181.28	182.79	184.2	186.62	189.86	194.03	198.4	202.43	205.73	208.73	211.3	213.92	215.73	217.19	218.57	220.89	223.33	226.36	229.28	231.93	233.64	235.98	238.96	242.49	246.23	250.5	254.17	257.94	261.16	263.83	265.75	268.1	270.79	274.45	279.27	284.42	289.04	293.44	297.23	301.08	303.29	304.98
43.224	73.76	106.76	135.66	156.4	169.13	175.88	179.2	181.43	183.08	184.27	186.21	188.87	192.74	196.95	201.14	204.73	208.12	211.23	214.49	216.83	218.6	220.07	222.4	224.8	227.7	230.4	232.54	233.64	235.44	238.28	242.17	246.51	251.16	254.82	257.84	259.92	261.54	263.02	265.36	268.48	272.75	277.85	282.99	287.46	291.5	294.83	298.65	301.47	304.21
41.666	71.576	104.36	133.53	154.83	168.17	175.44	179.18	181.56	183.24	184.22	185.65	187.67	191.06	194.9	198.98	202.73	206.4	209.92	213.73	216.82	219.23	221.21	223.83	226.4	229.24	231.75	233.48	234.19	235.42	237.91	241.56	246	250.69	254.51	257.47	259.19	260.35	261.48	263.46	266.48	271.11	276.69	282.38	287.23	291.18	293.9	297.46	300.7	304.52
43.219	73.129	105.58	134.27	155.26	168.58	175.87	179.75	182.02	183.49	184.27	185.3	186.96	189.99	193.41	197.18	200.79	204.47	208.15	212.35	216.33	219.61	222.51	225.65	228.5	231.35	233.66	235.06	235.52	236.19	238.17	241.03	245.05	249.4	253.34	256.71	258.77	260.06	261.04	262.51	265.03	269.69	275.72	282.25	287.81	291.98	294.24	297.34	300.57	304.9
46.768	77.405	109.76	137.58	157.5	170	176.68	180.23	182.23	183.5	184.2	185.04	186.56	189.29	192.29	195.63	198.91	202.36	205.99	210.42	215.23	219.5	223.59	227.56	230.92	233.87	235.81	236.62	236.62	236.7	238.13	240.18	243.67	247.55	251.48	255.43	258.17	260.06	261.22	262.38	264.35	268.82	275.09	282.45	288.79	293.4	295.28	297.74	300.56	304.93
51.092	82.872	115.39	142.23	160.74	171.99	177.7	180.67	182.39	183.55	184.38	185.3	187.06	189.78	192.53	195.4	198.17	201.25	204.74	209.29	214.68	219.67	224.61	229.07	232.66	235.5	236.86	236.99	236.59	236.45	237.76	239.38	242.45	245.84	249.54	253.94	257.42	260.03	261.39	262.18	263.47	267.57	273.86	282.07	289.28	294.51	296.09	297.82	299.96	304.17
52.956	85.474	118.36	144.89	162.66	173.06	178.03	180.44	181.96	183.18	184.34	185.55	187.75	190.67	193.5	196.28	198.8	201.64	204.93	209.4	214.97	220.3	225.67	230.33	233.85	236.31	236.98	236.48	235.82	235.87	237.38	239.02	241.8	244.78	248.11	252.72	256.82	260.15	261.7	262.13	262.56	265.79	271.52	280.17	288.3	294.61	296.67	298.24	299.77	303.51
52.716	85.5	118.78	145.49	163.12	173.12	177.67	179.68	181.12	182.52	184.08	185.69	188.41	191.74	194.9	197.85	200.25	202.85	205.84	209.91	215.09	220.32	225.63	230.25	233.71	235.94	236.24	235.5	234.82	235.27	237.04	238.91	241.54	244.26	247.33	252	256.45	260.32	262.05	262.31	262.06	264.21	269.04	277.55	286.32	293.96	297.18	299.12	300.1	302.95
50.552	83.055	116.62	143.93	162.06	172.21	176.79	178.71	180.24	181.9	183.84	185.77	188.86	192.54	196.1	199.39	201.92	204.38	207.03	210.55	215.06	219.85	224.82	229.21	232.43	234.34	234.48	233.86	233.52	234.57	236.65	238.78	241.27	243.81	246.62	251.04	255.53	259.69	261.61	261.99	261.44	262.62	266.44	274.25	283.25	292.02	296.84	299.59	300.13	301.8
46.451	78.133	111.93	140.39	159.83	170.92	176.08	178.18	179.83	181.64	183.72	185.73	188.95	192.83	196.78	200.49	203.24	205.54	207.8	210.72	214.51	218.75	223.21	227.13	229.96	231.6	231.99	232.07	232.54	234.29	236.59	238.81	241.01	243.25	245.62	249.34	253.37	257.56	259.99	261.17	261.24	262.18	265.32	272.05	280.69	289.92	296	299.45	299.6	299.98
42.474	73.518	107.77	137.6	158.57	170.74	176.56	178.69	180.25	181.88	183.71	185.52	188.57	192.44	196.61	200.64	203.64	205.9	207.98	210.61	213.98	217.79	221.76	225.18	227.64	229.09	229.82	230.5	231.56	233.62	235.95	238.25	240.4	242.56	244.57	247.37	250.63	254.59	257.69	260.12	261.47	262.93	265.76	271.21	278.81	287.47	294	297.75	297.69	297.25
40.058	71.044	105.97	136.98	159.02	171.87	178.04	179.99	181.4	182.8	184.36	185.92	188.66	192.26	196.31	200.29	203.35	205.56	207.57	209.97	212.91	216.1	219.37	222.27	224.62	226.41	227.94	229.4	231.04	233.2	235.52	237.97	240.35	242.68	244.43	246.3	248.61	252.02	255.64	259.34	262.23	264.66	267.41	271.33	276.97	283.76	289.56	293.1	293.15	292.65
38.741	70.078	105.77	137.69	160.34	173.41	179.61	181.2	182.45	183.68	185.07	186.53	189.04	192.34	196.13	199.92	202.96	205.21	207.27	209.48	211.91	214.3	216.7	219.08	221.55	223.99	226.5	228.75	230.85	232.97	235.24	237.81	240.4	242.97	244.69	246.13	247.88	250.86	254.74	259.17	263.02	266.15	268.58	270.91	274.15	278.38	282.72	285.9	286.68	287.25
39.872	71.905	108.02	140.02	162.37	174.98	180.7	181.81	182.86	184.04	185.53	187.26	189.86	193.1	196.69	200.24	203.19	205.5	207.61	209.59	211.47	212.97	214.55	216.54	219.31	222.66	226.21	229.24	231.62	233.52	235.5	237.85	240.33	242.99	244.78	246.22	247.96	250.68	254.59	259.18	263.37	266.74	268.65	269.57	270.65	272.5	275.46	278.44	280.31	282.27
41.411	74.036	110.27	141.91	163.56	175.41	180.48	181.17	182.15	183.53	185.48	187.84	190.78	194.06	197.44	200.68	203.45	205.79	207.86	209.53	210.85	211.65	212.68	214.56	217.8	222.1	226.63	230.45	233.12	234.79	236.27	238.07	240.16	242.78	244.88	246.93	249.19	251.96	255.66	259.8	263.46	266.29	267.39	267.3	267.08	267.64	269.92	273.02	276	279.2
44.072	77.275	113.28	144.01	164.47	175.3	179.64	180.08	181.17	182.94	185.53	188.7	192.14	195.65	198.95	202.02	204.69	207.03	208.96	210.18	210.86	210.98	211.57	213.3	216.78	221.73	226.95	231.44	234.38	235.98	237.05	238.32	240.01	242.58	245.07	247.94	250.99	254.06	257.52	260.94	263.66	265.49	265.65	264.97	264.33	264.61	266.85	270.14	273.81	277.72
45.343	78.473	113.99	144.04	163.96	174.47	178.62	179.28	180.6	182.85	186.04	189.91	193.79	197.51	200.82	203.9	206.61	208.96	210.66	211.45	211.65	211.39	211.81	213.43	216.85	221.83	227.08	231.81	234.84	236.52	237.56	238.59	240.13	242.76	245.7	249.32	253.19	256.73	260.17	263.04	264.93	265.71	264.96	263.86	263.15	263.54	265.85	269.1	272.97	277.11
45.401	78.248	113.44	143.28	163.21	173.94	178.41	179.54	181.23	183.91	187.48	191.67	195.64	199.39	202.7	205.95	208.9	211.42	212.99	213.51	213.34	212.89	213.22	214.77	218.04	222.79	227.74	232.32	235.2	236.89	237.97	239.01	240.73	243.76	247.51	252.06	256.62	260.42	263.66	265.98	267.32	267.51	266.49	265.51	265.05	265.53	267.48	269.96	273.23	277.07
43.513	75.767	110.96	141.35	162.22	173.9	179.18	180.93	182.93	185.89	189.58	193.82	197.7	201.44	204.78	208.22	211.48	214.24	215.81	216.28	215.96	215.51	215.71	217.18	220.16	224.38	228.72	232.87	235.48	237.29	238.76	240.32	242.55	246.19	250.73	255.84	260.51	264.11	266.82	268.59	269.69	269.85	269.14	268.6	268.33	268.54	269.51	270.71	272.8	276.06
40.738	72.386	107.86	139.26	161.52	174.46	180.77	183.15	185.38	188.42	191.96	195.98	199.67	203.31	206.71	210.31	213.8	216.74	218.35	218.87	218.51	218.08	218.11	219.4	222.02	225.64	229.47	233.33	235.98	238.26	240.49	243.07	246.28	250.87	256.36	261.88	266.14	269.02	270.79	271.99	273.09	273.79	273.91	273.91	273.54	272.89	272.17	271.54	271.93	274.16
38.856	70.387	106.45	138.86	162.27	176.16	183.27	186.01	188.29	191.12	194.2	197.75	201.18	204.68	208.13	211.68	215.13	218.07	219.78	220.59	220.59	220.61	220.93	222.47	225.13	228.49	232.06	235.71	238.43	241.13	244.03	247.69	251.99	257.55	263.85	269.52	273.03	274.85	275.41	275.98	277.11	278.54	279.69	280.25	279.61	277.82	275.1	272.56	271.23	272.22
38.674	70.702	107.51	140.6	164.47	178.58	185.9	188.6	190.79	193.28	195.87	198.95	202.18	205.57	209.04	212.38	215.56	218.29	220.05	221.25	221.87	222.62	223.65	225.67	228.66	232.12	235.91	239.78	242.87	246.03	249.34	253.72	258.86	265	271.53	276.88	279.38	280.1	279.58	279.69	280.82	282.81	284.82	285.73	284.88	282.26	278.07	274.22	271.61	271.48
39.48	72.35	109.98	143.55	167.5	181.42	188.66	191.14	193.24	195.4	197.56	200.19	203.23	206.5	210	213.16	216.09	218.61	220.36	221.84	223.09	224.65	226.65	229.43	233.07	237.04	241.45	245.89	249.52	252.96	256.28	260.75	266.11	272.01	277.94	282.5	284.08	284.14	283.09	282.94	283.85	285.83	288.27	289.52	288.82	286	280.96	276.2	272.57	271.42
41.365	75.3	113.73	147.56	171.29	184.78	191.73	193.97	196.08	198.09	200.06	202.4	205.24	208.3	211.69	214.66	217.37	219.65	221.25	222.86	224.65	227.04	230.21	233.94	238.33	242.86	247.85	252.84	256.92	260.49	263.47	267.25	271.92	276.55	281	284.4	285.29	285.23	284.33	284.22	284.93	286.57	289.12	290.72	290.58	288.4	283.67	279.04	275.25	273.53
42.902	77.804	117.07	151.37	175.14	188.42	195.16	197.25	199.5	201.64	203.7	205.93	208.57	211.37	214.58	217.43	219.95	222	223.36	225	227.24	230.37	234.48	238.87	243.65	248.38	253.65	259.08	263.61	267.18	269.72	272.41	275.7	278.34	280.75	282.88	283.45	283.83	283.79	284.16	284.86	285.96	288.25	290.04	290.59	289.66	286.37	283.08	280.18	278.52
43.612	79.149	119.16	154.19	178.44	191.92	198.65	200.73	203.19	205.66	208.1	210.52	213.09	215.74	218.81	221.71	224.21	226.16	227.25	228.77	231.17	234.65	239.18	243.8	248.45	252.96	258.03	263.56	268.32	271.94	274.41	276.32	278.21	278.8	279.05	279.79	280.19	281.37	282.76	284.08	285.07	285.63	287.2	288.77	289.81	290.39	289.51	288.63	287.57	286.68
42.586	77.999	118.46	154.57	180.12	194.58	201.82	204.19	206.78	209.53	212.32	215.08	217.78	220.57	223.68	226.69	229.14	230.93	231.76	233.17	235.71	239.39	244.15	248.84	253.26	257.34	261.81	266.95	271.68	275.47	278.53	280.44	281.33	279.99	277.96	277.07	277.3	279.57	282.88	285.64	287.09	286.98	287.12	287.66	288.62	290.55	292.45	294.66	296.07	296.48
40.496	75.259	115.86	153.12	180.29	196.17	204.26	207.15	209.79	212.67	215.64	218.69	221.64	224.79	228.1	231.23	233.54	235.21	236.03	237.61	240.51	244.49	249.35	253.94	258.03	261.66	265.44	270.04	274.68	278.75	282.69	285.09	285.63	283.25	279.94	278.25	278.99	282.74	288.03	291.87	293.11	291.64	289.61	288.52	288.93	291.7	295.9	300.72	304.24	305.9
36.852	70.157	110.38	148.79	178.01	195.86	205.22	208.94	211.58	214.49	217.66	221.21	224.79	228.74	232.44	235.7	237.83	239.56	240.81	243.16	247.01	251.8	257.09	261.78	265.64	268.78	271.75	275.81	280.75	286.12	292.34	296.74	298.2	295.09	289.65	285.61	284.73	287.89	293.59	297.53	298.15	295.5	292.27	290.54	290.88	294.45	300.22	306.65	311.67	314.5
32.752	64.25	103.77	143.05	174.19	194.03	204.8	209.53	212.27	215.35	218.91	223.17	227.66	232.54	236.63	239.83	241.72	243.79	246.05	249.98	255.59	261.86	267.92	272.74	276.15	278.47	280.38	284.22	290.29	298.7	309.16	317.53	321.42	317.65	308.72	300.08	294.41	293.88	297.57	300.19	299.71	296.56	294.18	293.88	295.34	300.17	306.66	313.27	318.73	322.33
29.208	59.046	97.801	137.64	170.38	192.01	204.2	210.08	213.09	216.43	220.52	225.57	231.02	236.78	241.08	244.1	245.79	248.78	252.94	259.62	268.18	276.93	284.16	289.06	291.59	292.5	292.88	296.95	305.29	319.01	336.25	351.12	358.95	353.8	338.39	320.99	305.11	296.05	294.37	294.31	293.17	291.61	293.77	298.36	302.89	309.99	316.77	322.58	327.92	332
26.372	54.83	92.905	133.18	167.31	190.58	204.2	211.28	214.64	218.19	222.81	228.6	234.94	241.46	245.9	248.78	250.5	255.13	262.13	272.69	285.3	297.33	305.87	310.5	311.39	310.09	308.31	312.95	324.47	345.42	371.77	395.46	408.54	401.02	375.77	344.92	312.89	290.17	279.9	276.47	276.01	278.88	289.51	302.4	311.98	322.84	330.48	335.75	341.35	346.02
23.925	51.206	88.716	129.48	165	189.88	204.91	213.15	216.84	220.47	225.51	231.93	239.01	246.28	250.97	254.02	256.14	262.88	273.06	287.68	304.44	319.7	329.37	333.5	332.56	328.9	324.83	330.11	344.94	373.44	409.56	442.96	461.84	451.46	414.66	367.92	316.71	277.82	257.71	251.2	252.9	262.26	283.45	306.23	321.59	336.72	345.54	350.61	356.93	362.4
[truncated: 114 more columns]
