# Supplementary material for: Three-dimensional total-internal reflection fluorescence nanoscopy with nanometric axial resolution by photometric localization of single molecules
Source: Nat Commun. 2021 Jan 22;12:517. doi: 10.1038/s41467-020-20863-0 (PMC7822951; doi:10.1038/s41467-020-20863-0)
Supplement: Supplementary file 3 — Supplementary Software [file 41467_2020_20863_MOESM3_ESM.zip › SIMPLER Supplementary Software/Example data/excitation_profile_spectrin.csv]

22.114	25.812	27.99	28.35	27.284	24.961	22.704	21.062	20.352	20.143	21.807	23.9	26.628	29.8	32.419	35.056	37.456	40.786	44.535	48.886	53.648	58.658	64.177	67.886	70.337	71.732	70.712	69.571	68.766	68.723	70.127	73.368	77.856	82.869	88.1	92.741	96.449	99.557	101.06	102.66	103.35	103.93	104.18	102.68	100.56	97.598	94.559	90.987	87.087	83.664
36.182	40.837	43.54	43.87	42.331	39.208	36.24	34.342	33.773	33.885	36.527	39.846	43.961	48.574	52.598	56.37	59.765	64.111	68.797	74.058	79.742	85.795	92.719	97.51	101	103.51	102.98	102.38	102.25	102.8	104.99	109.33	115.06	121.24	127.69	133.39	138.08	142.01	143.93	146.13	146.97	147.64	147.98	146.32	143.97	140.68	137.43	133.47	128.93	124.81
51.914	57.857	61.502	62.14	60.306	56.486	52.795	50.61	50.195	50.755	54.665	59.718	65.806	72.41	78.45	83.712	88.391	93.795	99.177	104.88	110.93	117.48	125.2	130.68	135	138.58	138.76	138.99	139.86	141.27	144.41	149.86	156.73	163.86	171.22	177.76	183.15	187.68	189.95	192.75	193.74	194.55	195.02	193.42	191.07	187.69	184.47	180.45	175.62	171.13
72.882	79.266	83.214	83.755	81.422	76.955	72.664	70.351	70.26	71.454	76.563	83.299	91.086	99.304	107.19	113.55	119.19	125.15	130.72	136.34	142.29	148.77	156.83	162.75	167.79	172.57	173.83	175.29	177.66	180.24	184.59	191.15	199	206.72	214.61	221.49	227.21	231.91	234.26	237.35	238.25	238.97	239.34	237.84	235.53	232.25	229.28	225.51	220.84	216.48
93.544	100.5	104.99	105.86	103.35	98.621	93.94	91.598	91.808	93.511	99.513	107.67	116.77	126.2	135.58	142.79	149.3	155.87	161.63	167.16	172.91	179.1	186.95	192.87	198.05	203.52	205.67	208.21	212.1	215.86	221.34	228.78	237.25	245.08	252.96	259.73	265.35	270.04	272.53	275.96	277.01	277.84	278.36	277.32	275.32	272.44	269.97	266.66	262.48	258.51
114.14	121.78	127.09	128.65	126.43	121.97	117.29	114.98	115.21	117.02	123.16	131.7	140.86	150.31	160.21	167.56	174.45	181.32	187.12	192.59	198.22	204.04	211.36	216.95	222.02	227.9	230.85	234.44	239.82	244.88	251.59	259.93	268.93	276.76	284.48	290.91	296.27	300.76	303.31	306.77	307.79	308.52	308.89	308.04	306.12	303.53	301.54	298.82	295.51	292.25
131.69	140.42	146.93	149.6	148.04	144.18	139.71	137.45	137.59	139.29	145.16	153.39	161.79	170.36	179.75	186.39	193.04	199.78	205.4	210.89	216.58	222.15	228.99	234.18	238.93	244.84	248.29	252.53	259.11	265.26	273.16	282.45	292.03	300	307.67	313.82	318.92	323.18	325.73	329.04	330.06	330.64	330.78	330.11	328.16	325.84	324.23	322.01	319.59	317.16
142.86	153.29	161.7	166.34	166.36	164.02	160.6	158.85	159	160.42	165.4	172.43	179.08	185.66	193.41	198.59	204.38	210.54	215.81	221.36	227.35	232.96	239.54	244.62	249.37	255.43	259.54	264.41	272	279.15	288.07	298.08	308.03	316.11	323.68	329.57	334.42	338.44	341.05	344.15	345.3	345.87	345.89	345.43	343.47	341.4	339.98	338	336.19	334.25
146.33	159.22	170.27	177.59	180	179.83	178.08	177.2	177.48	178.66	182.58	187.99	192.41	196.65	202	205.29	209.75	214.89	219.42	224.78	230.91	236.63	243.08	248.27	253.41	259.92	264.94	270.57	279.01	287.04	296.75	307.36	317.49	325.68	333.15	338.75	343.24	346.78	349.04	351.44	352.37	352.64	352.39	352.21	350.51	348.96	348.03	346.57	345.53	344.1
141.59	157.4	171.59	182.18	187.67	190.31	190.74	191.12	191.78	192.82	195.79	199.58	201.88	203.93	206.76	208.06	210.92	214.8	218.15	223.04	229.09	234.91	241.34	246.81	252.68	259.84	265.94	272.42	281.57	290.36	300.62	311.82	322	330.39	337.77	343.16	347.32	350.38	352.33	354.11	354.92	355.21	354.96	355.15	353.86	352.77	352.05	350.93	350.23	349
135.43	153.52	170.16	183.45	191.72	197.03	199.7	201.6	202.83	204	206.18	208.51	208.97	209.24	209.88	209.77	211.56	214.6	217.18	221.86	227.73	233.61	239.93	245.36	251.59	259	265.72	272.48	281.62	290.59	301.03	312.61	322.95	331.91	339.74	345.41	349.82	352.72	354.34	355.46	356.1	356.25	355.96	356.34	355.43	354.77	354.34	353.54	353.08	351.9
125.12	145.56	164.84	181.02	192.47	200.74	205.72	209.14	210.81	211.83	213.03	213.93	212.75	211.69	210.63	209.76	210.86	213.14	214.99	219.45	225	231.01	237.28	243.03	250.05	258.2	265.94	273.39	282.73	292.09	302.83	314.7	325.09	334.49	342.58	348.42	352.8	355.4	356.4	356.59	356.7	356.44	355.89	356.2	355.78	355.61	355.62	355.36	355.13	353.83
115.64	137.54	158.74	177.23	191.39	202.36	209.49	214.53	216.86	218.01	218.66	218.7	216.71	215.27	213.42	212.54	213.56	215.53	216.79	220.87	225.69	231.36	237.17	242.79	250.14	258.75	267.23	275.23	284.61	294.24	305.12	317.14	327.5	337.23	345.57	351.58	355.93	358.21	358.59	358.04	357.63	357	356.3	356.61	356.76	357.05	357.51	357.77	357.59	356.13
106.89	129.62	152.15	172.37	188.82	202.05	210.96	217.42	220.37	221.69	222.07	221.88	219.78	218.67	216.95	216.75	218.19	220.07	221.01	224.8	228.88	234.25	239.59	245.15	252.81	261.79	270.88	279.21	288.39	297.97	308.66	320.28	330.14	339.78	348.15	354.25	358.68	360.86	360.97	359.98	359.23	358.31	357.24	357.26	357.68	358.07	358.74	359.3	359.07	357.48
102.2	125.24	148.6	169.97	187.86	202.45	212.13	219.06	222.04	223.19	223.41	223.48	222.06	222.19	221.67	222.75	224.95	226.95	227.61	230.88	233.97	238.68	243.25	248.55	256.21	265.24	274.59	282.99	291.89	301.43	311.93	323.12	332.73	342.35	350.86	357.21	361.81	364.08	364.12	362.79	361.51	360	357.97	356.94	356.81	356.69	357.25	358.2	358.36	357.25
104.83	127.04	150.08	171.51	189.88	204.91	214.67	221.53	224.25	224.91	224.75	224.84	223.87	224.98	225.69	228.06	231.13	233.52	234.54	237.79	240.45	244.69	248.61	253.52	260.74	269.33	278.35	286.4	294.94	304.41	314.76	325.47	334.83	344.24	352.83	359.34	364.25	366.96	367.39	366.19	364.78	362.82	359.68	357.39	356.21	355.12	355.28	356.31	356.84	356.35
108.77	130.44	153.22	174.45	192.7	207.32	216.47	222.5	224.57	224.55	224.12	224.37	224.05	226.22	228.18	231.69	235.48	238.29	239.83	243.15	245.68	249.6	253.01	257.61	264.47	272.6	281.06	288.6	296.49	305.65	315.45	325.35	334.24	343.34	352.09	359.17	364.92	368.79	370.43	370.15	369.19	367.26	363.14	359.55	357.05	354.8	354.35	355.32	356.28	356.55
115.12	136.01	158.17	178.69	196.26	209.82	218.06	223.11	224.61	224.23	223.97	224.74	225.31	228.39	231.58	235.74	239.76	242.52	244.23	247.23	249.54	252.96	255.97	260.24	266.78	274.42	282.33	289.4	296.8	305.71	315.15	324.48	333.11	342.04	350.96	358.52	365.09	369.94	372.7	373.28	372.69	370.89	365.84	361.03	357.13	353.65	352.44	353.25	354.63	355.89
120.46	140.48	161.72	181.18	197.51	209.48	216.51	220.42	221.57	221.2	221.74	223.68	225.75	229.94	234.2	238.62	242.28	244.58	246.1	248.54	250.78	253.93	257.03	261.44	268.04	275.55	283.14	289.77	296.69	305.2	313.87	322.32	330.34	338.76	347.64	355.6	362.99	368.98	373.12	374.99	375.3	374.17	368.81	363.53	358.75	354.47	352.67	353.28	355.01	357.21
128.63	147.22	166.84	184.53	198.99	208.87	214.37	216.86	217.4	216.98	218.24	221.24	224.72	230.01	235.37	240.22	243.74	245.77	247.17	249.11	251.26	253.97	257.02	261.36	268.04	275.58	283.06	289.66	296.33	304.61	312.67	320.38	327.8	335.6	344.26	352.18	360.01	366.55	371.5	374.22	375.21	374.95	369.81	364.74	359.77	355.25	353.27	353.78	355.91	358.9
136.16	153.65	171.77	187.69	200.11	207.64	211.38	212.37	212.21	211.79	214.01	218.26	223.38	230.05	236.56	241.83	245.12	246.82	247.84	249.08	250.91	253.02	255.99	260.14	266.69	274.11	281.24	287.47	293.57	301.24	308.58	315.84	323.01	330.61	339.39	347.53	355.85	362.8	368.25	371.69	373.43	374.29	370.1	366	361.68	357.6	355.94	356.54	358.93	362.5
144.86	160.73	176.86	190.79	201.12	206.62	208.97	208.94	208.4	208.19	211.27	216.57	222.97	230.54	237.88	243.46	246.48	247.85	248.53	249.28	250.92	252.66	255.76	259.87	266.44	274	281.03	287.02	292.65	299.71	306.4	313.17	320.04	327.21	335.91	344.01	352.5	359.46	365.09	369.18	371.89	374.22	371.73	369.38	366.44	363.45	362.5	363.1	365.39	368.99
148.78	163.34	177.8	190.37	199.32	203.8	205.68	205.58	205.19	205.62	209.55	215.86	223.32	231.73	239.75	245.84	248.87	250.27	250.81	251.28	252.62	254.04	257.07	261.04	267.32	274.81	281.69	287.42	292.61	299.09	305.29	311.69	318.22	324.89	333.12	340.54	348.37	354.37	359.21	363.1	366.35	369.91	369.58	369.7	369.19	368.35	368.98	370.13	372.59	376.05
149.51	162.77	175.73	187.34	195.45	199.75	201.89	202.43	202.65	203.95	208.68	215.77	223.76	232.71	241.01	247.47	250.59	252.28	252.96	253.54	254.78	256.14	259.14	263.01	268.86	276.31	283.1	288.86	294	300.23	306.25	312.48	318.85	325.2	333.07	339.79	346.84	351.89	355.84	359.27	362.56	366.78	368.15	370.3	371.95	373.13	375.24	377	379.69	382.94
150.42	162.61	174.34	185.23	192.79	197.33	200.03	201.59	202.54	204.82	210.17	217.79	226.1	235.22	243.53	250.2	253.57	255.75	256.87	258.03	259.49	261.31	264.59	268.55	273.89	280.96	287.42	292.79	297.62	303.29	309.02	315.01	321.04	326.92	334.16	339.83	345.76	349.62	352.62	355.66	359.27	364.32	367.61	371.86	375.64	378.81	382.07	384.1	386.77	389.56
152.16	163.24	173.9	184.32	191.78	197.01	200.66	203.42	205.06	207.97	213.22	220.6	228.28	236.82	244.61	251.17	254.77	257.58	259.51	261.57	263.59	266.3	270.04	274.43	279.48	286.34	292.69	297.98	302.8	308.27	313.93	319.73	325.4	330.88	337.41	342.1	346.99	349.9	352.15	354.72	358.29	363.5	367.83	373.23	378.37	383.08	387.3	389.83	392.83	395.37
153.76	163.36	172.77	182.47	189.92	196.1	201.22	205.77	208.8	212.76	218.01	224.96	231.59	239.03	245.66	251.61	255.44	259.05	262.21	265.59	268.58	272.4	276.61	281.2	285.66	291.96	297.91	303.18	308.33	314.07	320.15	326.21	331.75	337.1	342.92	346.69	350.46	352.52	354.12	356.3	359.61	364.56	369.44	375.43	381.4	387.29	392.04	395.04	398.38	400.74
153.38	161.75	170.24	179.5	187.42	194.97	201.95	208.61	213.25	218.14	223.04	229.12	234.06	239.61	244.53	249.52	253.57	258.18	263.07	268.36	272.97	278.5	283.69	288.79	292.86	298.76	304.51	309.92	315.5	321.62	328.02	334.13	339.14	344.15	349	351.86	354.89	356.66	358.21	360.56	363.91	368.64	373.64	379.63	385.71	392.06	396.54	399.6	402.99	405.03
152.33	160.17	168.37	177.4	185.78	194.38	202.86	211.26	217.31	223.04	227.78	233.12	236.56	240.23	243.39	246.94	250.68	255.7	261.66	268.34	274.4	281.69	288.17	294.25	298.61	304.68	310.59	316.31	322.44	328.93	335.55	341.74	346.33	351.21	355.3	357.69	360.33	362.27	364.02	366.49	369.61	373.68	378.11	383.31	388.78	395.05	399.1	402.53	406.37	408.69
151.06	158.6	166.84	175.83	184.83	194.41	204.2	214.14	221.58	227.94	232.68	237.53	239.88	241.97	243.85	246.28	249.91	255.3	262.23	270.08	277.43	286.2	293.81	300.65	305.28	311.45	317.6	323.63	330.38	337.43	344.43	350.84	355.14	359.8	363.09	364.97	367.18	369.28	371.24	373.9	376.92	380.36	384.03	388.19	392.62	398.2	401.35	404.77	408.81	411.44
150.23	157.92	166.51	175.58	185.1	195.3	205.82	216.52	224.78	231.14	235.6	239.61	240.79	241.25	241.92	243.28	246.7	252.27	259.97	268.89	277.73	288	297.14	305.18	310.68	317.37	323.9	330	336.79	343.79	350.57	356.83	360.87	365.38	368.44	370.52	373.03	375.93	378.56	381.71	384.91	387.97	390.94	394.08	397.22	401.78	403.99	407.13	411.08	413.93
147.39	156.72	167.04	177.3	187.91	198.78	209.7	220.59	229.08	235.01	239.05	242.25	242.59	242.06	242.24	243.11	246.71	252.6	260.84	270.41	280.19	291.17	301.18	309.84	315.85	322.79	329.41	335.42	342.04	348.81	355.38	361.48	365.34	369.4	371.97	373.87	376.18	379.38	382.24	385.75	389.38	392.62	395.47	398.19	400.64	404.6	406.54	409.71	413.77	417.14
141.57	152.91	165.28	177.19	189.19	201.04	212.59	223.81	232.64	238.33	242.34	245.09	244.76	243.44	243.22	243.54	246.87	252.65	260.87	270.66	281.14	292.72	303.69	313.14	319.89	327.33	334.09	339.78	345.97	352.19	358.23	363.99	367.76	371.36	373.57	375.44	377.65	381.09	384.16	388.01	392.34	396.21	399.56	402.56	404.97	408.85	411.11	414.59	418.72	422.54
134.65	148.47	163.34	177.25	190.75	203.54	215.35	226.39	235.12	240.4	244.47	246.95	246.45	245.02	244.87	245.12	248.41	254.09	261.93	271.58	282.25	293.81	305.22	315.11	322.5	330.43	337.48	343.21	349.14	354.99	360.58	365.88	369.39	372.16	373.74	375.06	376.57	379.67	382.45	386.34	391.22	395.94	400.19	404.18	407.44	412.08	415.49	419.74	424.38	428.92
129.21	145.16	162.07	177.55	191.97	205.18	216.75	227.06	235.15	239.88	244.06	246.57	246.49	245.85	246.58	247.56	251.41	257.29	264.72	273.96	284.42	295.39	306.65	316.58	324.31	332.34	339.43	344.97	350.35	355.52	360.49	365.27	368.57	370.69	371.85	372.72	373.39	375.88	378.15	381.82	387.24	393.08	398.83	404.57	409.55	415.75	420.88	426.17	431.27	436.32
127.63	145.36	163.91	180.55	195.57	208.85	219.92	229.22	236.38	240.47	244.61	247.06	247.41	247.57	249.06	250.78	255.08	260.95	267.77	276.4	286.43	296.66	307.53	317.24	325.25	333.4	340.5	346.01	350.92	355.54	359.97	364.21	367.25	368.6	369.28	369.63	369.5	371.32	373.22	376.97	383.17	390.5	398.19	405.97	413.08	420.94	427.8	433.86	439.07	444.21
129.01	147.33	166.46	183.48	198.59	211.69	222.15	230.42	236.56	240.12	244.07	246.58	247.54	248.65	250.88	253.4	258.1	263.92	270.05	278.08	287.68	297.33	307.69	317.21	325.38	333.56	340.68	346.24	350.88	355.3	359.53	363.49	366.22	366.74	366.65	366.25	364.71	365.31	366.43	369.99	376.76	385.58	395.48	405.76	415.79	426.12	435.09	442.28	447.62	452.71
132.33	149.99	168.57	185.19	199.9	212.74	222.71	230.25	235.71	239.03	242.9	245.71	247.39	249.67	252.67	256.1	261.3	267.25	272.72	280.11	288.91	297.56	306.82	315.49	323.28	331.09	338.08	343.91	348.66	353.31	357.72	361.84	364.7	365.24	365.19	364.94	363	362.98	363.64	366.76	373.22	382.28	393.14	404.65	416.67	428.87	439.54	447.8	453.43	458.6
135.35	152.27	170.16	186.15	200.29	212.74	222.23	229.28	234.3	237.69	241.67	245.05	247.57	250.76	254.26	258.03	263.08	268.53	272.92	279.41	287.31	295.26	303.83	312.14	320.04	328.03	335.28	341.6	346.88	352.09	356.95	361.55	364.79	365.76	366.14	366.5	364.7	364.53	365.05	367.91	373.85	382.55	393.59	405.34	418.42	431.68	443.21	452.09	457.75	462.85
137.86	154.06	171.38	187.04	200.93	213.25	222.49	229.29	234	237.55	241.58	245.54	248.9	252.77	256.6	260.38	264.82	269.38	272.48	277.94	284.93	292.41	300.55	308.65	316.71	324.75	332.2	338.73	344.39	350.12	355.51	360.91	364.99	367.06	368.62	370.49	369.88	370.42	371.37	374.12	379.27	386.8	396.78	407.22	419.74	432.65	443.92	452.75	458.19	463.29
139.03	154.59	171.45	186.91	200.61	212.9	222.22	229.25	234.33	238.54	243.02	247.83	252.08	256.28	260.18	263.46	266.82	270.23	271.97	276.3	282.41	289.47	297.24	305.11	313.3	321.3	328.87	335.45	341.54	347.87	353.97	360.48	365.8	369.54	372.95	377.08	378.44	380.39	382.23	384.98	389.05	394.59	402.31	410.08	420.5	431.8	441.86	450.11	455.27	460.59
135.67	151.58	169.03	185.23	199.52	212.32	222.07	229.57	235.15	240.01	244.89	250.36	255.23	259.35	263.21	265.74	267.93	270.25	270.91	274.37	279.83	286.68	294.38	302.14	310.5	318.53	326.22	332.76	339.27	346.19	352.99	360.63	367.3	372.82	378.18	384.64	388.53	392.15	395.07	398.12	401.13	404.41	409.23	413.59	421.01	430.01	438.41	445.95	450.94	456.59
128.55	145.74	164.62	182.21	197.56	211.13	221.55	229.71	235.96	241.47	246.9	252.91	258.24	262.08	265.75	267.33	268.35	269.65	269.5	272.29	277.35	284.21	292.22	299.96	308.49	316.47	324.06	330.19	336.88	344.06	351.37	360.07	368.13	375.44	382.72	391.33	397.8	403.18	407.17	410.63	412.83	414.02	415.93	416.71	420.52	426.69	433.05	439.58	444.37	450.57
119.74	138.98	159.95	179.35	196.03	210.44	221.56	230.43	237.43	243.71	249.98	256.7	262.61	266.36	269.93	270.69	270.63	270.91	269.85	271.72	276.03	282.52	290.51	298	306.7	314.87	322.67	329	336.24	344.02	351.99	361.62	370.67	379.2	387.64	397.58	406.04	412.78	417.69	421.78	423.61	423.35	422.84	420.63	421.29	424.89	429.38	435.13	439.99	446.79
113.39	134.18	156.62	177.1	194.54	209.32	220.84	230.24	237.9	244.81	252.01	259.33	265.78	269.47	272.96	273.17	272.4	271.84	270.15	271.22	274.84	280.91	288.99	296.32	305.36	313.85	321.99	328.59	336.16	344.29	352.65	362.86	372.7	382.26	391.7	402.64	412.85	420.73	426.49	431.3	433.13	432.09	430.06	425.93	424.17	425.7	428.61	433.57	438.28	445.3
106.92	129.75	154.05	175.7	193.82	208.69	220.19	229.65	237.61	244.92	252.94	260.78	268.02	272.21	276.06	276.4	275.77	275.05	273.29	273.91	276.96	282.37	290.2	297.01	305.96	314.43	322.59	329.44	337.17	345.53	354.15	364.59	374.68	384.52	394.16	405.09	415.99	424.2	430.38	435.91	438.19	437.33	434.97	430.27	427.46	427.93	429.91	434.33	438.96	445.98
105.54	129.26	154.18	175.98	194.12	208.74	220.13	229.69	237.86	245.44	254.05	262.2	269.82	274.45	278.52	279.29	279.17	278.62	277.04	277.42	279.76	284.17	291.19	296.98	305.31	313.48	321.52	328.86	336.97	345.89	355.12	365.99	376.33	386.37	395.92	406.3	417.17	425.06	431.22	437.12	440.01	440.02	438.44	434.51	432.05	432.53	434.26	438.53	443.07	449.75
105.06	129.77	155.47	177.57	195.92	210.41	221.54	230.92	238.87	246.37	255.01	263.17	270.97	276.13	280.36	281.73	282.31	281.85	280.2	280.13	281.37	284.36	290.13	294.91	302.73	311.02	319.47	328.02	336.96	346.77	356.79	367.89	378.07	387.7	396.59	405.58	415.42	422.22	427.77	433.65	437.14	438.52	438.67	436.59	435.67	437.05	439.09	443.26	447.63	453.57
111.11	135.09	159.9	181.03	198.65	212.5	223.1	232.18	239.84	247.28	255.85	263.88	271.7	277.44	281.77	283.79	284.93	284.56	282.74	282.21	282.29	283.81	288.2	292.23	299.72	308.24	317.36	327.32	337.23	348	358.67	369.84	379.67	388.82	397.09	404.74	413.18	418.81	423.59	428.97	432.74	435.32	437.27	437.44	438.67	441.6	444.54	449.09	453.59	458.98
115.72	139.51	163.9	184.57	201.87	215.5	225.78	234.72	241.97	249.1	257.12	264.7	272.16	278.29	282.82	285.71	287.7	287.77	285.97	285.24	284.13	284.07	287.01	290.18	297.27	305.96	315.74	327	337.85	349.48	360.69	371.68	380.99	389.52	397.14	403.4	410.55	415.1	419.29	424.18	428.23	431.9	435.52	437.64	440.83	444.95	448.79	453.64	458.18	463.01
124.23	146.57	169.37	188.7	205.09	218.11	227.85	236.5	243.42	250.38	257.87	265.06	272.09	278.37	282.91	286.35	288.86	289.05	287.27	286.52	284.57	283.42	285.19	288.03	294.97	304.08	314.77	327.27	339.16	351.66	363.43	374.12	382.65	390.29	396.98	401.66	407.06	410.43	413.92	418.29	422.72	427.54	432.88	437.02	442.33	447.77	452.62	457.9	462.71	467.22
132.89	153.51	174.64	192.71	208.29	220.87	230.18	238.58	245.13	251.8	258.56	265.17	271.58	277.86	282.56	286.64	289.81	290.53	289.13	288.64	286.13	284	284.54	286.8	293.29	302.39	313.61	326.72	339.23	352.17	364.05	374.13	381.86	388.69	394.76	398.45	402.77	405.49	408.73	412.71	417.41	422.92	429.32	434.7	441.36	447.52	453.06	458.58	463.67	468.16
142.26	160.84	180.02	196.62	211.12	223.04	231.62	239.46	245.43	251.55	257.51	263.6	269.54	275.97	281.1	285.89	289.67	291.04	290.17	290.21	287.67	285.43	285.76	288.36	295.13	304.63	316.38	329.72	342.35	355.06	366.28	375.13	381.65	387.33	392.55	395.31	398.76	401.14	404.44	408.36	413.47	419.49	426.53	432.66	440.06	446.45	452.42	458.1	463.49	468.21
151.3	168.09	185.5	200.77	214.26	225.41	233.14	240.22	245.4	250.73	255.9	261.49	267.05	273.67	279.37	284.82	289.03	290.9	290.57	290.93	288.51	286.53	287.15	290.42	297.76	307.83	320.01	333.12	345.46	357.5	367.68	374.96	380.23	384.75	389.06	391.19	394.23	396.58	400.35	404.71	410.55	417.12	424.59	430.95	438.59	444.64	450.48	455.92	461.21	466.01
159.74	174.79	190.5	204.52	216.96	227.32	234.25	240.61	245.21	249.81	254.38	259.66	265.03	271.88	278.13	284.19	288.81	291.34	291.83	292.76	290.99	289.74	291.09	295.21	303.01	313.3	325.37	337.68	349.17	360.03	368.8	374.34	378.34	381.78	385.4	387.32	390.2	393	397.61	402.66	409.38	416.43	424.15	430.72	438.36	444.02	449.54	454.62	459.67	464.55
166.13	179.8	194.23	207.37	219.03	228.74	235.06	240.77	244.82	248.91	253.14	258.45	263.93	271.29	278.26	284.82	289.6	292.49	293.55	294.69	293.46	293.02	295.21	300.18	308.43	318.83	330.52	341.88	352.35	361.99	369.36	373.5	376.65	379.51	382.83	385.16	388.48	391.92	397.48	403.23	410.59	417.76	425.38	431.93	439.54	445.14	450.65	455.81	460.93	466.03
170.29	182.76	196.19	208.76	220	229.3	235.3	240.39	243.86	247.32	251.11	256.31	261.97	269.94	277.83	285.1	290.36	293.96	295.98	297.51	297.18	297.77	300.97	306.66	315.01	325.05	335.72	345.57	354.64	362.85	368.9	372.03	374.86	377.64	381.06	384.07	387.91	391.82	398.05	404.24	411.96	419.13	426.71	433.39	441.13	446.99	452.65	457.93	463.11	468.42
170.01	182.24	195.61	208.42	219.88	229.25	235.44	240.39	243.67	246.92	250.62	255.93	261.92	270.51	279.15	286.89	292.5	296.8	299.71	301.65	302.12	303.55	307.36	313.19	320.84	329.72	338.74	346.9	354.6	361.64	366.85	369.79	372.98	376.39	380.37	384.38	388.87	393.38	400.05	406.27	413.96	420.89	428.34	435.25	443.45	450.32	456.88	463.13	469.03	474.94
167.36	180.03	194.04	207.74	220.11	230.19	237.2	242.4	245.59	248.66	252.17	257.28	263.29	272.19	281.32	289.45	295.41	300.29	303.91	306.07	307.04	309.17	313.39	319.37	326.57	334.67	342.48	349.49	356.08	362.1	366.53	369.4	372.95	377.07	381.53	386.57	391.63	396.59	403.39	409.4	416.93	423.48	430.98	438.53	447.69	456.24	464.25	472.03	479.05	485.49
160.67	173.93	188.86	203.67	217.29	228.43	236.67	242.58	246.19	249.69	253.53	258.72	265.06	274.39	284.2	292.84	299.59	305.4	310.18	313.12	314.97	317.92	322.3	327.95	334.07	340.62	346.59	352.01	357.27	362.26	366.06	369.26	373.46	378.45	383.52	389.56	395.13	400.58	407.59	413.47	421.06	427.7	435.8	444.65	455.22	465.93	475.97	485.61	493.7	500.49
152.93	166.85	182.6	198.35	213.12	225.38	235.09	242.18	246.73	251.08	255.64	261.02	267.73	277.24	287.51	296.47	304.04	310.85	316.84	320.83	323.64	327.56	332.12	337.36	342.28	346.98	350.85	354.29	357.88	361.37	364.25	367.67	372.54	378.74	384.79	392.19	398.69	405.02	412.43	418.25	425.88	432.69	441.32	451.52	463.44	476.29	488.11	499.3	507.99	514.27
143.92	158.79	175.56	192.05	207.55	220.44	230.96	238.76	244.03	249.31	254.92	260.96	268.54	278.56	289.61	299.15	307.85	315.84	323.21	328.66	332.61	337.73	342.5	347.33	351.12	354.08	356.1	357.7	359.6	361.63	363.44	366.78	371.85	378.76	385.26	393.61	400.92	408.23	416.31	422.55	430.68	438.3	447.95	459.61	472.57	487.19	500.42	512.87	521.81	527.2
136.72	152.02	169.31	186.02	201.7	214.82	225.83	234.21	240.31	246.8	253.81	260.59	269.24	279.55	290.88	300.34	309.46	318	326.13	332.86	338.13	344.91	350.5	355.83	359.48	361.39	362.22	362.22	362.29	362.55	362.85	365.73	370.59	377.92	384.86	394.16	402.41	410.91	419.96	427.03	436.1	444.96	455.88	468.92	482.52	498.15	511.51	523.72	531.32	534.15
128.16	144.97	163.72	181.34	197.42	210.74	221.76	230.24	236.38	243.27	250.86	258	267.32	277.56	289.04	298.29	307.54	316.62	325.29	333.42	340.26	349.19	356.39	363.09	367.43	369.1	369.24	367.71	365.84	364.15	362.52	364.45	368.75	376.27	383.69	394.04	403.59	413.67	424.26	432.54	442.46	452.17	463.33	476.28	488.73	503.27	514.97	525.51	530.81	530.62
123.13	141.13	160.81	178.63	194.24	206.9	217.01	224.84	230.48	237.51	245.64	253.36	263.7	273.97	285.49	294.39	303.47	312.56	321.1	330.22	338.43	349.46	358.46	367.02	372.81	374.99	375.46	373.23	369.92	366.77	363.62	364.68	368.16	375.39	383.11	394.09	404.61	415.91	427.81	437.37	447.93	458.47	469.38	481.39	491.68	503.84	512.62	520.22	522.38	518.85
121.77	140.65	160.91	178.58	193.29	204.76	213.53	220.33	225.12	231.95	240.27	248.38	259.48	269.46	280.7	288.87	297.11	305.65	313.48	322.94	332.17	344.84	355.6	366.21	373.91	377.42	379.07	376.94	373.07	369.32	365.24	365.84	368.76	375.91	384.29	396.19	407.99	420.69	434.05	444.94	455.64	466.11	475.34	484.31	490.04	497.08	500.4	502.8	500.27	492.92
122.18	141.71	162.45	180.08	193.97	204.36	211.74	217.33	220.96	227.19	235.14	243.25	254.53	263.74	273.98	280.8	287.4	294.73	301.22	310.6	320.81	335.2	348.1	361.22	371.4	376.98	380.66	379.65	376.12	372.9	369.1	370.25	373.44	381.19	390.62	403.62	416.57	430.24	444.32	455.73	465.57	474.93	481.12	485.72	485.83	486.67	483.72	480.53	473.25	462.56
128.67	147.77	167.91	184.74	197.29	206.18	211.91	215.99	217.97	222.92	229.7	237.1	248.09	256.27	265.48	271.21	276.3	282.34	287.1	295.58	305.79	320.89	335.19	350.47	363.43	372.03	379.14	380.87	379.33	378.21	376.15	378.78	383.01	391.86	402.66	416.74	430.65	444.73	458.62	469.44	476.88	483.3	484.53	482.78	476.02	469.14	459.21	450.23	438.83	426.07
138.05	156.65	176.04	191.91	202.97	210.05	213.74	215.89	215.87	219.06	224.41	231.1	241.74	249.12	257.56	262.54	266.44	271.07	274	281.11	290.8	305.98	321.39	338.62	354.27	366.25	377.16	382.19	383.28	384.82	385.32	389.87	395.58	405.72	417.79	432.71	447.03	461.03	474.14	483.76	488.58	491.71	487.8	479.82	466.45	452.24	436	422.08	407.5	393.99
150.47	167.56	185.24	199.49	208.77	214.17	216.23	217.05	215.77	217.71	222.11	228.35	238.7	245.59	253.4	257.79	260.59	263.67	264.53	269.57	277.75	291.98	307.44	325.63	343.44	358.67	373.47	382.39	386.99	392.03	395.91	403.04	410.86	422.75	436.15	451.93	466.49	480.01	491.7	499.49	501.32	500.88	491.99	478.5	459.74	439.49	418.33	400.53	383.58	369.83
164.72	179.82	195.21	207.46	214.86	218.6	219.1	218.65	216.25	217.04	220.63	226.48	236.69	243.52	251.26	255.82	258.2	260.08	259.31	262.22	268.55	281.24	296.16	314.66	334.18	352.32	370.63	383.27	391.43	399.96	407.2	416.63	426.48	439.91	454.14	470.38	484.92	497.89	508.43	514.92	514.71	511.66	499.01	481.59	458.9	433.92	409.01	388.32	369.56	355.82
176.95	189.96	202.84	212.87	218.21	220.31	219.4	218.11	215.37	215.78	219.53	225.78	236.59	244.07	252.18	257.21	259.42	260.15	257.86	258.61	262.77	273.45	287.37	305.49	325.83	345.81	366.54	382.1	393.2	404.65	414.87	426.13	437.78	452.51	467.57	484.12	498.62	511.16	520.76	525.85	523.83	518.72	503.46	483.96	459.82	433.14	407.54	386.36	367.67	354.9
185.5	197.29	208.38	216.75	220.41	221.24	219.26	217.49	214.86	215.4	219.8	226.83	238.56	247.13	256.01	261.82	264.16	264.11	260.62	259.39	261.29	269.87	282.71	300.36	321.37	342.93	365.54	383.21	396.46	409.72	421.4	433.07	445.28	460.29	475.32	491.64	506.04	518.54	527.92	532.67	530.47	524.81	508.81	489.41	465.68	439.26	414.43	393.94	376.24	364.5
191.48	202.26	211.82	218.78	221.02	220.78	217.98	215.89	213.58	214.64	220.08	228.35	241.25	251.39	261.39	268.3	271.13	270.88	266.87	264.42	264.69	271.44	283.02	299.69	320.33	342.17	365.07	383.54	397.86	412.05	424.26	435.7	447.63	461.91	476	491.43	505.41	517.9	527.82	533.35	532.57	528.1	513.57	496.44	475.13	451.28	429.4	411.42	395.97	386.09
195.07	205.36	213.9	220.04	221.57	220.89	217.88	215.95	214.14	215.65	221.7	230.64	244.09	255.35	266.29	274.42	278.07	278.31	274.58	271.67	270.82	276.01	286.36	301.82	321.38	342.49	364.17	381.82	395.63	409.1	420.25	430.46	441.42	454.59	468.15	483.1	497.34	510.64	522.02	529.36	531	528.58	516.32	502.15	483.76	462.99	444.16	428.39	415.15	406.83
197.25	207.14	214.86	220.32	221.38	220.36	217.36	215.75	214.51	216.52	223.1	232.6	246.37	258.62	270.51	279.99	284.68	286.06	283.41	280.85	279.46	283.4	292.31	306.01	323.6	343.01	362.5	378.45	391.08	403.42	412.81	421.38	430.81	442.35	454.97	469.27	483.9	498.32	511.66	521.47	526.06	526.2	516.61	505.54	489.97	472.4	456.88	443.78	433.39	427.4
199.78	208.8	215.33	219.85	220.31	218.97	216.25	215.27	214.93	217.79	225.02	234.81	248.51	261.16	273.24	283.44	288.89	291.61	290.59	289.26	288.42	291.99	299.93	311.99	327.37	344.39	360.97	374.56	385.27	395.88	403.22	410.18	418.12	428.26	440.21	454.18	469.32	484.89	500.04	512.3	519.86	522.61	515.94	507.9	495.08	480.48	467.59	456.51	448.11	443.7
199.65	208.59	214.99	219.68	220.6	219.63	217.65	217.35	217.46	220.34	227.09	236.15	248.74	260.99	272.8	283.49	289.76	294.17	295.23	295.64	295.86	299.57	306.82	317.3	330.28	344.77	358.09	368.93	377.47	386.23	391.76	397.74	404.89	414.59	426.57	440.76	456.56	473.02	489.28	503.07	512.5	516.77	511.91	505.65	494.51	481.83	470.55	461.01	454.26	451.43
200.06	208.54	214.7	219.47	220.95	220.42	219.16	219.46	219.7	222.15	227.94	235.55	246.44	257.66	268.82	279.69	286.79	292.99	296.35	298.8	300.45	304.7	311.52	320.42	331.24	343.26	353.66	362.06	368.69	376	380.53	386.42	393.63	403.69	416.19	430.76	446.94	463.47	479.59	493.6	503.62	508.54	504.95	500.07	490.63	479.97	470.43	462.77	457.94	456.94
201.77	209.73	215.64	220.5	222.45	222.32	221.67	222.36	222.46	224.24	228.8	234.83	244.24	254.58	265.38	276.72	284.93	293.03	298.54	302.67	305.22	309.5	315.33	322.21	330.63	339.96	347.63	353.9	359.05	365.3	369.5	375.94	383.78	394.71	407.78	422.57	438.57	454.37	469.41	482.62	492.25	497.17	494.53	490.52	482.26	473.02	464.54	458.12	454.44	454.77
198.12	206.83	213.81	219.89	223.15	224.05	224.39	225.76	226.12	227.68	231.64	236.54	244.65	253.99	264.02	274.96	283.34	292.33	299.13	304.36	307.72	312.15	317.42	322.66	329.31	336.43	341.98	346.68	350.86	356.54	361.07	368.61	377.47	389.52	403.01	417.94	433.47	448.01	461.49	473.4	482.33	487.14	485.46	482.25	475.24	467.61	460.16	454.83	451.63	452.52
194.3	203.49	211.23	218.36	222.85	225.04	226.74	229.25	230.42	232.43	236.35	240.47	247.66	255.9	264.94	275.16	283.14	292.35	299.51	304.98	308.41	312.35	316.58	320	325.18	330.46	334.8	338.88	343.02	349.04	354.65	363.73	373.9	387.17	401.02	415.64	430.16	442.74	453.83	463.39	470.43	474.23	472.92	470.3	464.84	459	452.97	449.06	446.65	447.93
186.38	197.34	207.12	216.3	222.7	226.61	229.72	233.24	235.04	237.54	241.59	245.33	251.92	259.19	267.4	276.6	283.9	292.55	299.3	304.35	307.4	310.7	314.12	316.25	320.59	324.68	328.55	332.58	337.1	343.59	350.43	360.81	371.92	385.82	399.4	413.12	426.16	436.61	445.53	452.93	458.44	461.52	460.82	458.98	454.95	450.8	446.19	443.71	442.07	443.67
178.81	191.26	202.7	213.63	221.65	227.16	231.78	236.52	239.47	243.17	248.08	252.24	258.9	265.63	273.1	281.1	287.29	294.77	300.3	304.21	306.37	308.65	311.13	312.15	315.94	319.32	323.32	327.87	333.26	340.5	348.55	359.97	371.59	385.5	398.3	410.63	421.83	429.98	436.68	441.89	445.86	448.31	448.38	447.63	445.41	443.38	440.64	439.64	438.83	440.55
176.42	189.55	201.81	213.57	222.41	228.88	234.52	240.19	244.32	249.4	255.38	260.27	267.04	273.25	279.99	286.63	291.5	297.58	301.71	304.24	305.43	306.53	307.93	308.06	311.53	314.65	319.19	324.68	331.36	339.64	348.77	360.88	372.57	385.81	397.19	407.75	416.99	423.19	428.38	432.41	435.9	438.46	439.5	439.77	438.68	437.65	435.57	435.09	434.28	435.54
175.65	189.11	201.77	214.11	223.66	231.1	237.78	244.44	249.77	256.16	262.98	268.48	275.14	280.61	286.25	291.4	294.71	299.08	301.55	302.6	302.77	302.87	303.47	303.43	307.07	310.71	316.33	323.25	331.31	340.57	350.48	362.72	374	386.03	395.96	404.77	412.17	416.79	420.74	423.7	426.51	428.88	430.46	431.44	431.46	431.42	430.28	430.37	429.81	430.71
180.74	193.34	205.22	216.9	226.15	233.71	240.82	248.13	254.46	261.96	269.39	275.25	281.53	285.98	290.5	294.28	296.44	299.56	300.97	300.99	300.4	299.69	299.5	299.31	303.04	307.34	314.26	322.75	332.42	342.88	353.53	365.67	376.47	387.23	395.91	403.18	409.16	412.85	416.06	418.35	420.71	422.8	424.33	425.53	425.96	426.05	425.04	425.06	424.52	425
186.06	197.38	208.12	218.84	227.56	235.08	242.53	250.45	257.88	266.5	274.56	280.88	286.88	290.53	293.9	296.33	297.41	299.4	300.03	299.49	298.79	297.95	297.66	297.95	302.14	307.39	315.53	325.39	336.33	347.62	358.66	370.32	380.42	389.72	397	402.7	407.27	410.03	412.45	414.07	416	417.82	419.25	420.62	421.37	421.45	420.47	420.19	419.39	419.23
190.74	200.97	210.9	220.95	229.4	237.01	244.75	253.09	261.17	270.15	278.08	284.02	288.94	291.29	293.25	294.41	294.82	296.39	297.34	297.19	297.21	296.99	297.15	297.99	302.35	308.22	316.91	327.5	339.09	350.85	362.1	373.29	383.14	391.55	398.17	403.07	406.91	409.3	411.21	412.35	413.79	415.21	416.07	417.1	417.67	417.34	415.83	414.88	413.67	412.92
191.07	201.25	211.6	222.07	231.26	239.61	247.95	256.75	265.11	273.81	280.85	285.77	289.22	290.07	290.71	290.86	291.04	292.71	294.51	295.22	296.15	296.73	297.43	298.79	303.01	309.2	318.13	329.04	340.91	352.98	364.38	375.3	385.2	393.22	399.62	404.15	407.62	409.82	411.16	411.67	412.47	413.32	413.46	414.03	414.37	413.78	411.97	410.56	409.14	408.06
188.67	198.74	209.46	220.37	230.28	239.52	248.66	258.05	266.86	275.41	281.75	285.72	287.91	287.38	286.81	286.11	286.15	288.15	290.93	292.74	294.91	296.5	298.03	299.97	304.1	310.52	319.64	330.72	342.7	354.97	366.43	376.95	386.74	394.31	400.37	404.53	407.68	409.75	410.75	410.88	411.37	411.95	411.69	411.97	412.17	411.43	409.34	407.46	405.77	404.38
182.54	193.61	205.77	218.03	229.37	240.05	250.33	260.48	269.66	277.94	283.5	286.61	287.73	286.01	284.48	283.13	283.16	285.51	289.1	291.91	295.1	297.61	299.91	302.32	306.15	312.56	321.53	332.34	343.99	356.1	367.39	377.49	387.16	394.49	400.36	404.26	407.18	409.11	409.63	409.27	409.34	409.66	409.17	409.42	409.79	409.35	407.43	405.47	403.8	402.23
175.14	187.02	200.33	213.71	226.43	238.55	250.14	261.17	270.85	278.98	283.83	286.04	286.08	283.15	280.71	278.78	278.85	281.58	286.02	290.04	294.63	298.37	301.94	305.22	309.08	315.61	324.32	334.54	345.46	357.01	367.91	377.54	387.01	394.28	400.22	404.18	407.2	409.26	409.59	408.97	408.68	408.68	407.87	407.85	408.14	407.81	406	404.04	402.5	400.98
170.29	182.67	196.67	210.81	224.52	237.76	250.41	262.04	271.96	279.92	284.09	285.69	285.17	281.61	278.78	276.73	276.99	279.97	284.79	289.36	294.7	299.11	303.44	307.34	311.13	317.64	326.13	335.76	345.99	356.88	367.29	376.39	385.46	392.35	397.88	401.3	403.8	405.44	405.27	404.35	403.93	404.16	403.87	404.42	405.28	405.61	404.38	402.78	401.58	400.22
166.78	179.53	193.91	208.43	222.68	236.66	250	262.02	272.05	279.9	283.61	284.81	284.04	280.19	277.31	275.32	275.84	278.95	283.86	288.94	294.97	300.09	305.32	310.17	314.28	321.09	329.45	338.49	347.94	357.91	367.46	375.68	383.8	389.85	394.58	397.35	399.17	400.52	400.15	399.3	399.05	399.63	399.94	401.08	402.36	403.21	402.52	401.34	400.45	399.48
168.18	180.51	194.17	207.93	221.64	235.42	248.81	260.86	270.94	278.88	282.49	283.73	283.16	279.46	276.82	275.26	276.1	279.26	283.87	288.93	294.98	300.11	305.5	310.87	315.28	322.54	331.2	340.24	349.47	358.99	367.97	375.49	382.52	387.57	391.34	393.17	394.12	394.95	394.23	393.36	393.19	394.09	395.05	396.86	398.7	400.21	400.25	399.76	399.53	399.19
174.23	185.42	197.66	210.02	222.6	235.63	248.59	260.34	270.22	277.9	281.13	282.17	281.47	277.84	275.36	274.08	275.25	278.44	282.77	287.79	293.76	298.93	304.6	310.78	315.95	324.03	333.29	342.57	351.83	360.9	369.19	375.87	381.69	385.52	388.14	388.88	388.79	388.98	387.93	386.93	386.82	387.97	389.44	391.7	393.89	395.73	396.37	396.46	396.82	397.21
183.93	193.33	203.5	213.9	224.81	236.58	248.6	259.63	269.02	276.29	279.15	280.07	279.43	276.16	274.26	273.67	275.46	278.88	283.06	287.96	293.57	298.46	303.96	310.43	316.08	324.77	334.55	344.23	353.75	362.66	370.45	376.41	381.07	383.66	385.04	384.72	383.66	383.27	382.02	380.99	380.96	382.28	384.16	386.84	389.36	391.64	393.15	394.06	395.26	396.62
191.21	199.59	208.47	217.55	227.2	237.88	248.95	259.28	268.09	274.81	277.43	278.27	277.53	274.64	273.26	273.17	275.51	279.14	283.33	288.16	293.38	297.97	303.11	309.48	315.39	324.35	334.31	344.27	353.91	362.57	369.74	374.92	378.48	379.96	380.37	379.5	378.01	377.5	376.5	375.78	375.98	377.53	379.53	382.28	384.79	387.15	389.05	390.39	392.09	394.2
197.17	204.95	213.2	221.58	230.57	240.53	250.73	260.24	268.18	273.96	275.98	276.5	275.39	272.71	271.73	272.03	274.83	278.65	282.87	287.7	292.53	296.93	301.83	308.23	314.51	323.82	333.94	344.15	353.8	362.19	368.71	373.18	375.82	376.53	376.3	375.25	373.68	373.31	372.74	372.39	372.83	374.52	376.44	378.98	381.22	383.38	385.39	386.87	388.81	391.46
204.44	211.06	218.34	225.86	234.18	243.49	252.98	261.79	268.94	273.75	275.08	275.02	273.1	270.17	269.1	269.31	272.28	276.22	280.71	285.81	290.54	295.06	299.92	306.29	312.75	322.08	332.09	342.43	351.98	360.18	366.29	370.33	372.49	372.98	372.57	371.84	370.7	370.83	370.9	371.03	371.75	373.51	375.14	377.23	379.05	380.87	382.77	384.34	386.42	389.45
211.02	216.52	223	229.87	237.73	246.55	255.45	263.48	269.77	273.53	274.08	273.44	270.85	267.79	266.87	267.26	270.66	274.97	279.88	285.39	290.27	295.08	300.03	306.49	313.19	322.37	331.87	341.78	350.5	357.78	362.95	366.18	367.8	368.39	368.21	368.25	368.03	368.91	369.7	370.42	371.34	373.22	374.65	376.38	377.93	379.45	381.23	382.81	384.84	387.95
214.69	219.2	225.11	231.64	239.47	248.22	256.97	264.59	270.25	273.09	272.96	271.56	268.11	264.49	263.19	263.35	266.85	271.4	276.98	283.25	288.98	294.8	300.55	307.45	314.7	323.74	332.64	341.96	349.64	355.88	360.06	362.39	363.5	364.21	364.37	365.21	366.05	367.74	369.33	370.77	371.96	374.05	375.36	376.82	378.2	379.46	380.95	382.41	384.18	386.99
217.79	221.55	227.14	233.58	241.6	250.44	259.04	266.13	271.01	272.82	271.78	269.46	265.13	261.05	259.43	259.57	263.35	268.39	274.93	282.29	289.27	296.38	303.14	310.67	318.3	326.88	334.7	342.88	348.97	353.63	356.54	357.92	358.69	359.77	360.55	362.42	364.5	367.11	369.4	371.52	372.85	375.11	376.47	377.85	379.27	380.54	381.93	383.53	385.18	387.7
216.07	219.55	225.14	231.8	240.12	249.15	257.71	264.4	268.67	269.68	267.91	264.71	259.73	255.08	253.05	253.29	257.46	263.36	271.2	280.08	288.82	297.63	305.72	314.06	322.18	330.36	337.24	344.35	348.97	352.19	353.98	354.47	354.85	356.11	357.22	359.73	362.65	365.86	368.68	371.4	372.97	375.52	377.11	378.58	380.16	381.49	382.83	384.65	386.2	388.52
210	214.36	221.08	228.96	238.35	248.12	256.86	263.31	266.94	266.94	264.18	259.82	253.93	248.5	245.9	246.18	250.63	257.4	266.56	276.93	287.35	297.77	307.17	316.17	324.74	332.66	338.88	345.18	348.83	351.1	352.06	351.88	352	353.13	354.15	356.67	359.87	363.14	366.13	369.23	371.03	373.95	376.14	378.21	380.34	382.17	383.87	386.2	387.94	390.01
199.47	205.81	214.49	224.25	234.99	245.63	254.58	260.88	263.97	263.13	259.44	253.97	247.17	240.84	237.51	237.71	242.36	250.11	260.7	272.86	285.19	297.49	308.44	318.42	327.6	335.62	341.53	347.29	350.2	351.66	351.8	350.9	350.47	351.23	351.94	354.32	357.75	361.17	364.46	367.92	369.96	373.13	375.69	378.1	380.56	382.75	384.74	387.56	389.58	391.6
185.61	194.87	206.4	218.83	231.29	242.96	252.04	257.94	260.22	258.28	253.41	246.88	239.38	232.5	228.96	229.58	234.86	244	255.93	269.47	283.11	296.45	308.11	318.32	327.62	335.68	341.71	347.48	350.51	351.97	352.01	351.04	350.41	350.69	350.91	352.82	356.15	359.31	362.64	366.11	368.27	371.5	374.28	376.85	379.54	382.13	384.58	387.98	390.49	392.58
168.81	181.8	196.83	212.31	226.71	239.55	248.74	254.32	255.8	252.78	246.68	239.06	230.64	223.01	219.17	219.99	225.74	236.24	249.61	264.82	280.02	294.69	307.42	318.21	327.78	336.04	342.18	347.86	350.92	352.33	352.03	350.87	349.96	349.61	349.23	350.66	353.83	356.82	360.4	363.92	366.22	369.46	372.27	374.78	377.36	380.03	382.81	386.71	389.65	391.99
150.35	167.95	187.27	206.42	223.07	237.25	246.63	251.89	252.41	248.51	241.53	233.34	224.58	216.86	213.29	214.47	220.57	231.97	245.86	261.56	277.03	291.84	304.52	315.14	324.51	332.99	339.57	345.71	349.49	351.56	351.54	350.73	349.9	349.18	348.41	349.53	352.7	355.62	359.49	363.08	365.49	368.65	371.25	373.59	375.94	378.68	381.75	386.03	389.35	391.84
135.52	157.01	179.84	201.97	220.42	235.68	245.13	250.14	249.85	245.32	237.62	229.13	220.16	212.51	209.23	210.68	216.97	228.85	242.72	258.43	273.61	288.09	300.25	310.59	319.69	328.41	335.39	341.97	346.41	349.11	349.51	349.19	348.52	347.71	346.83	347.93	351.08	353.92	358.08	361.8	364.38	367.54	369.9	371.93	373.95	376.5	379.53	383.86	387.33	389.92
126.26	150.27	175.32	199.31	218.8	234.69	244.23	249.05	248.2	243.39	235.38	226.89	217.98	210.74	207.89	209.45	215.76	227.5	240.68	255.62	269.99	283.73	295.32	305.62	314.92	324.26	331.87	338.99	344.04	347.07	347.72	347.65	347.16	346.51	345.91	347.44	350.89	353.74	358.1	361.81	364.24	366.99	368.83	370.44	372.14	374.55	377.64	382.08	385.63	388.33
117.53	143.51	170.17	195.56	215.86	232.29	242.12	247.02	246.02	241.47	233.93	226.26	218.33	212.34	210.55	212.54	218.77	229.9	241.72	255.07	267.95	280.4	291.03	301.19	310.73	320.59	328.66	336.15	341.58	344.63	345.41	345.47	345.16	344.92	344.9	347.16	350.89	353.78	358.19	361.87	363.86	366.12	367.44	368.67	370.22	372.6	375.77	380.36	383.98	386.94
117.11	143.01	169.1	193.83	213.29	229.04	238.49	243.37	242.61	238.84	232.66	226.5	220.2	215.89	215.41	217.82	223.98	234.09	244.25	255.62	266.66	277.59	287.19	297.14	307.17	317.66	326.25	334.15	340.08	343.05	344.06	344.23	344.12	344.4	345.07	348.11	351.98	354.74	358.83	362.27	363.56	364.94	365.54	366.24	367.56	369.88	373.12	377.98	381.83	385.33
117.74	142.23	166.34	189.28	207.29	222.13	231.44	237.01	237.49	235.57	231.93	228.24	224.47	222.44	223.37	226.1	231.73	240.09	247.83	256.44	264.92	273.83	282.21	291.95	302.69	314.02	323.57	332.38	339.36	342.61	344.24	344.77	344.95	345.69	347.03	350.67	354.44	356.82	360.28	363.18	363.49	363.68	363.43	363.55	364.71	367.16	370.62	375.82	380.02	384.16
120.51	142.6	163.76	184.1	200.05	213.44	222.47	228.79	231.01	231.2	230.64	229.84	228.99	229.57	232.09	235.34	240.51	247.24	252.87	258.82	264.89	271.77	279.02	288.38	299.61	311.49	321.44	330.71	338.42	341.8	343.96	344.87	345.5	346.79	348.94	353.19	356.65	358.56	360.95	363.14	362.28	361.12	360.06	359.7	360.85	363.66	367.65	373.45	378.35	383.41
121.12	140.93	159.02	176.44	190.1	201.68	210.22	217.35	221.57	224.17	227.16	229.75	232.14	235.24	239.27	242.95	247.48	252.51	256.34	260.14	264.5	270.22	277.3	286.89	299.16	311.85	322.55	332.38	340.84	344.47	347.17	348.51	349.6	351.36	354.22	358.82	361.82	363.02	364.1	365.1	362.7	359.81	357.54	356.37	357.25	360.26	364.74	371.14	376.9	383.02
121.4	139	154.29	169.09	180.9	191.07	199.48	207.55	213.92	218.92	225.16	230.77	236.04	241.32	246.6	250.66	254.53	258.11	260.56	262.72	265.94	270.85	278.08	287.83	300.88	314.05	325.24	335.39	344.34	348.28	351.48	353.39	354.93	356.89	360.2	364.87	367.46	368.03	367.81	367.66	363.86	359.33	355.82	353.67	354.02	357.01	361.83	368.66	375.3	382.48
120.27	135.48	147.83	159.85	169.59	178.12	186.11	194.93	203.33	210.82	220.34	228.9	237.12	244.48	251.1	255.7	259.21	262.03	263.98	265.65	268.85	273.98	282.1	292.34	306.18	319.48	330.86	340.95	350.12	354.32	358.07	360.62	362.69	364.72	368.17	372.43	374.32	373.98	372.39	370.91	365.84	359.87	355.21	351.88	351.51	354.06	358.87	365.75	372.97	381.02
115.03	128.86	139.64	150.21	159.23	167.3	175.63	185.42	195.61	205.06	216.89	227.4	237.52	246.21	253.6	258.71	262.05	264.61	266.61	268.33	272.05	277.6	286.54	296.98	311.13	324.25	335.79	346.03	355.65	360.85	365.64	369.47	372.58	374.76	378.21	381.72	382.59	381	377.84	374.77	368.41	361.16	355.49	351.16	350.11	352.18	356.92	363.7	371.27	379.86
112.72	125.62	135.54	145.29	154.14	162.09	170.75	181.15	192.51	203.33	216.49	228.09	239.26	248.58	256.24	261.44	264.46	266.79	269.19	271.5	276.24	282.93	292.99	303.68	317.83	330.15	341.13	350.77	360.13	365.96	371.77	376.96	381.57	384.44	388.05	391.08	391.27	388.59	384.35	380.07	372.95	365.12	358.93	353.81	352.09	353.28	357.35	363.35	370.58	379.1
109.29	122.01	132.24	142.38	152.15	160.89	170.25	180.93	192.67	204.07	217.49	229.39	241.14	250.98	259	264.66	267.92	270.35	273.18	276.16	282.04	289.77	300.86	311.62	325.51	336.82	346.97	355.74	364.42	370.72	377.63	384.22	390.42	394.21	398.21	400.81	400.47	396.67	391.44	385.91	378.18	369.93	363.3	357.5	355.28	355.56	358.82	363.81	370.45	378.56
107.9	120.66	131.53	142.3	153.02	162.65	172.56	183.2	194.83	206.24	219.13	230.57	242.13	251.96	259.94	265.96	269.73	272.53	275.87	279.51	286.14	294.39	305.75	315.88	329.03	339.19	348.63	356.83	365.07	372.07	380.3	388.4	396.32	401.42	405.99	408.58	408.21	403.73	398.09	391.75	383.76	375.5	368.75	362.47	359.83	359.12	361.28	365.09	370.71	378.05
109.14	121.67	133.18	144.67	156.36	167.02	177.61	188.31	199.8	211.05	223.32	234.2	245.35	255.14	263.05	269.08	273.18	276.2	279.71	283.59	290.35	298.65	309.99	319.19	331.16	339.66	347.75	354.66	361.88	368.97	378.14	387.69	397.59	404.84	410.72	414.07	414.38	409.73	404.01	396.9	388.73	380.52	373.74	367.15	364.26	362.8	363.87	366.59	371.05	377.5
112.67	125	137.12	149.19	161.49	172.83	183.58	193.88	204.79	215.5	226.95	237.2	247.89	257.59	265.29	271.09	275.44	278.42	281.54	285.05	291.08	298.38	308.33	315.45	325.29	331.6	337.97	343.6	350.01	357.32	367.8	379.15	391.33	401.27	409.15	414.2	415.99	412.03	406.98	399.75	391.88	384.2	377.81	371.41	368.71	367	367.18	369.05	372.3	377.59
118.38	130.16	142.46	154.61	167.05	178.72	189.44	199.27	209.66	219.77	230.43	240.01	249.96	259.43	266.69	272.32	277.1	280.11	282.86	285.88	290.58	295.84	303.34	307.36	313.94	317.23	320.92	324.4	329.14	336.02	347.11	359.99	374.28	387.5	398.25	406.06	410.41	408.1	404.43	397.83	390.94	384.38	378.97	373.57	371.61	370.42	370.31	372	374.44	378.89
121.74	133.99	147.23	159.87	172.4	184.04	194.3	203.29	212.79	222.03	231.98	241.22	250.7	260.19	267.25	272.58	277.36	280.04	281.89	283.92	286.75	290.2	295.48	297.48	301.91	303.42	305.19	306.72	309.25	314.41	323.96	336.26	350.74	366.01	378.97	390.07	397.62	398.21	397.11	392.24	387.1	382.42	378.51	374.71	373.89	373.7	373.67	375.28	376.85	380.23
125.73	138.13	151.81	164.49	176.59	187.73	197.28	205.24	213.74	221.94	231.11	239.81	248.51	257.62	264.38	269.51	274.43	277.18	278.55	280.03	281.22	282.47	284.84	284.56	286.57	286.44	286.56	286.52	287.26	290.77	298.25	308.84	321.89	337.66	351.84	365.75	376.35	380.6	382.77	380.85	378.49	376.44	374.62	372.78	373.31	374.36	374.81	376.81	377.99	380.81
126.51	139.03	152.94	165.54	177.26	188.01	197.12	204.57	212.56	220.21	228.98	237.51	245.53	254.19	260.63	265.51	270.27	272.79	273.37	274.1	273.33	272.35	271.68	269.37	269.23	267.91	266.68	265.11	263.76	264.99	269.23	277.09	287.58	303.02	317.98	334.86	348.95	357.54	363.89	365.8	366.83	367.89	368.44	368.91	370.87	373.21	374.25	376.68	377.54	379.82
123.67	136.56	151.01	164.13	176.15	187.08	196.35	203.7	211.39	218.31	226.36	234.06	240.86	248.56	254.4	259.08	263.74	266.56	267.03	267.58	265.43	262.65	258.95	254.79	252.57	250.17	247.8	245.05	241.96	240.99	241.39	245.46	252.06	265.28	279.47	298.3	315.12	328.15	339.12	345.84	351.03	355.73	359.09	362.15	365.73	369.5	371.73	375.02	376.17	378.48
118.25	131.67	146.52	159.96	172.01	182.8	191.89	198.9	206.14	212.43	220.02	227.41	233.65	241.23	247.45	253	258.31	262.05	262.85	263.46	260.06	255.58	248.67	242.77	238.62	235.36	232.21	228.8	224.52	221.6	218.23	218.23	220.57	230.83	243.7	264.01	282.97	300.2	315.68	327.06	336.02	343.86	349.64	354.74	359.62	364.41	367.66	371.46	372.81	375
111.15	125.15	140.53	154.73	167.36	178.58	188.05	195.16	202.09	207.65	214.37	221.09	226.61	233.93	240.71	247.58	254.05	259.39	261.04	261.93	257.69	251.67	241.63	233.94	227.66	223.42	219.52	215.68	210.46	205.94	199.1	195.29	193.59	200.54	211.93	233.34	254.07	275.25	294.94	310.59	322.66	332.71	339.87	346.25	351.82	357.09	361.36	365.72	367.51	369.86
104.72	119.3	134.97	149.77	162.79	174.17	183.61	190.43	196.67	201.07	206.63	212.45	217.43	224.84	232.79	241.77	250.22	258.02	261.38	263.4	259.21	252.18	239.73	229.94	221.02	214.59	208.81	203.58	196.94	191.01	181.89	175.63	171.36	176.02	186.6	208.74	230.91	255.23	278.39	297.4	311.77	323.12	330.6	336.99	342.45	347.44	352.24	357.01	359.51	362.32
98.4	112.81	128.2	143.14	156.34	167.81	177.1	183.57	189.11	192.41	196.92	202.11	207.16	215.28	225.18	236.97	248.23	259.15	264.8	268.24	264.71	256.75	242.31	230.14	218.04	208.86	200.93	194.27	186.56	179.97	170.02	162.93	157.77	161.11	171.6	193.94	216.78	243.01	268	288.66	303.82	315.17	322.04	327.67	332.6	336.91	341.77	346.55	349.46	352.49
98.311	111.39	125.25	139.12	151.4	162.11	170.54	176.47	181.33	183.66	187.34	191.88	197.04	205.68	217.31	231.36	245.11	258.9	266.89	271.91	269.48	261.3	245.89	231.69	216.79	204.46	194	185.35	176.51	169.5	159.9	153.73	149.82	153.7	165.33	188.09	211.29	238.3	263.89	284.61	299.36	309.83	315.56	319.95	323.94	327.32	331.66	336.01	338.69	341.53
100.27	111.89	124.03	136.53	147.6	157.14	164.25	169.13	172.87	174.02	176.66	180.51	185.85	194.95	208.14	224.21	240.58	257.51	268.75	276.8	277.62	271.47	257.52	242.8	225.79	209.95	195.83	183.69	172.41	164.29	155.45	151.21	149.87	155.49	168.82	191.42	214.03	240.08	264.26	283.22	296.34	305.08	309.02	311.87	314.81	317.23	320.9	324.91	327.47	330.34
103.23	113.26	123.56	134.39	143.94	152.03	157.53	161.34	164.24	164.98	167.25	171.02	176.92	186.43	200.57	217.62	235.28	253.9	267.43	277.95	282.11	278.77	267.59	253.95	236.73	219.23	203.04	188.49	175.56	166.96	159.38	157.3	158.84	166.17	180.86	202.62	223.81	247.7	269.27	285.57	296.54	303.37	305.64	307.18	309.13	310.65	313.44	316.8	318.88	321.5
109.24	117.25	125.45	134.38	142.32	148.98	153.2	156.47	159.18	160.12	162.35	166	171.82	180.62	194.32	210.54	227.73	246.62	261.69	274.53	282.33	283.14	276.7	266.52	251.68	234.88	218.42	202.59	188.57	179.43	172.45	171.62	174.95	183.11	197.82	217.44	235.99	256.53	274.53	287.54	296.22	301.4	302.41	303.01	304.17	305	306.95	309.7	311.37	313.98
112.42	119.55	126.84	134.82	141.9	147.71	151.26	154.53	157.43	158.95	161.21	164.38	169.08	175.65	186.83	199.75	214.11	231.12	246.35	260.9	272.43	278.51	278.26	273.69	263.76	250.14	235.53	220.14	206.32	197.19	190.91	190.6	194.71	202.74	216.23	233	248.24	264.9	279.18	288.99	295.48	299.29	299.47	299.54	300.43	301.07	302.56	304.89	306.22	308.81
112.67	119.39	126.24	133.71	140.44	145.94	149.55	153.42	157.16	159.89	162.48	165.09	168.12	171.5	178.78	187.19	197.41	211.33	225.92	241.78	256.62	267.65	273.38	274.51	269.86	260.16	248.06	233.88	221.04	212.49	207.15	207.37	211.95	219.74	231.64	245.31	257.05	269.57	280.06	286.98	291.69	294.65	294.92	295.34	296.62	297.8	299.6	302.39	304.17	307.61
108.97	116.7	124.41	132.3	139.37	145.01	149.06	153.98	158.99	163.36	166.67	168.81	169.77	169.49	171.88	174.55	179.41	189.27	202.32	218.81	236.23	252.27	264.04	271.53	273.27	268.92	260.56	248.75	237.42	229.16	223.56	223.01	226.63	233.23	242.85	254.03	263.2	272.71	280.81	285.88	289.44	291.96	292.44	293.29	295.03	296.95	299.48	302.97	305.54	309.91
101.88	111.59	121.02	130.09	137.97	144.13	149.03	155.02	161.13	166.89	170.63	171.85	170.29	166.25	163.8	161.07	160.94	167.02	178.24	194.43	212.98	232	247.66	260.13	267.61	268.97	265.48	257.88	249.93	243.26	238.16	236.73	238.71	243.24	249.99	258.54	265.24	272.38	278.85	282.95	286.05	288.67	289.93	291.51	294.23	297.43	301.17	305.83	309.58	315.05
95.493	107.05	118.08	128.14	136.74	143.43	149.19	156.19	163.25	170.11	173.96	173.96	169.62	161.88	154.65	146.82	142.06	144.38	153.13	168.04	186.27	206.42	224.21	240.24	252.44	259.22	260.78	258.08	254.13	249.65	245.51	243.84	244.47	247.5	252.17	259.11	264.38	270.14	275.85	279.55	282.43	285.26	287.22	289.37	292.91	297.24	302.09	307.82	312.75	319.3
88.048	101.44	114.05	125.13	134.67	142.11	148.94	156.84	164.59	171.82	175.14	173.37	166.05	154.84	143.37	131.42	123.3	122.87	129.74	143.39	160.99	181.15	200.05	218.33	234	245.2	251.34	253.41	253.53	251.35	248.27	246.48	245.77	247.2	250.01	255.58	260.09	265.42	271.43	275.63	279.17	282.74	285.6	288.38	292.58	297.82	303.56	310.3	316.45	324.09
84.604	98.897	112.14	123.22	132.7	139.93	146.73	154.35	161.74	168.39	170.76	167.42	157.95	144.84	131.07	117.07	107.57	105.74	111.4	123.61	139.84	158.74	177.35	196.25	213.98	228.55	238.64	245.19	249.41	249.72	248.1	246.67	245.24	245.49	246.92	251.55	255.83	261.18	267.74	272.7	277.13	281.54	285.42	288.75	293.37	299.19	305.2	312.36	319.13	327.11
83.932	97.728	110.39	120.69	129.58	136.35	142.81	149.97	156.74	162.51	163.68	158.84	147.77	133.6	118.65	103.78	93.991	91.686	96.777	107.77	122.85	140.59	158.93	178.47	198.1	215.72	229.37	239.79	247.57	249.95	249.21	247.91	245.98	245.2	245.77	249.93	254.39	260.14	267.33	273.1	278.14	282.82	286.96	290.23	294.36	299.63	304.91	311.42	317.83	325.38
84.324	97.272	109.02	118.3	126.41	132.45	138.29	144.73	150.76	155.5	155.62	149.94	138.2	124.01	108.78	93.867	84.29	81.604	86.051	95.74	109.77	126.48	144.86	165.08	186.43	206.6	223.02	236.33	246.55	250.36	250.07	248.74	246.33	244.66	244.73	248.74	253.87	260.43	268.58	275.53	281.47	286.48	290.38	293.23	296.25	300.29	304.27	309.74	315.44	322.29
85.431	97.07	107.84	116.34	123.93	129.55	134.77	140.31	145.49	149.03	148.1	142.33	130.9	117.77	103.5	89.454	80.584	77.693	81.597	90.117	103.39	119.5	138.24	159.22	181.73	203.61	221.59	236.21	247.44	251.73	251.36	249.61	246.91	244.61	244.55	248.68	254.81	262.35	271.39	279.58	286.36	291.47	294.83	296.96	298.56	300.86	303.18	307.18	311.92	317.76
90.399	99.981	109.04	116.05	122.57	127.27	131.43	135.96	140.43	143.04	141.5	136.21	125.7	113.91	100.74	87.436	78.796	74.982	77.94	85.237	97.861	113.74	133.51	155.83	180.01	203.7	223.11	238.58	250.23	254.46	253.55	250.88	247.53	244.52	244.39	248.51	255.51	263.97	273.84	283.23	290.77	296.05	299.16	300.72	300.95	301.5	301.98	304.16	307.43	311.82
93.254	101.85	110.02	116.23	121.92	125.71	128.84	132.49	136.37	138.38	136.72	132.7	123.8	113.66	101.75	89.195	80.72	76.069	78.226	84.809	97.24	113.69	134.84	158.59	183.8	208.26	227.77	242.75	253.51	256.76	255.02	251.37	247.37	243.95	243.74	247.75	255.24	264.18	274.32	284.48	292.42	297.76	300.38	301.39	300.53	299.69	298.93	299.86	302.07	305.33
94.642	102.84	110.38	115.84	120.44	122.94	124.54	127.1	130.35	132.22	131.14	129.25	122.96	115.45	105.62	94.697	86.913	81.955	83.644	90.046	102.33	119.27	141.25	165.71	190.96	215.05	233.41	246.88	255.7	257.39	254.67	250.1	245.55	242.2	242.42	246.83	254.97	264.3	274.33	284.8	292.54	297.52	299.54	300.05	298.71	297.34	296.24	296.7	298.41	301.04
94.086	102.18	109.22	113.98	117.46	118.67	119	120.79	123.88	126.3	126.54	127.43	124.31	119.72	112.43	103.59	97.049	92.509	94.304	100.79	112.94	129.9	151.81	175.93	199.99	222.68	239.22	250.86	257.59	257.54	253.94	248.62	243.61	240.41	241.12	245.91	254.57	264.25	273.94	284.26	291.43	295.93	297.37	297.3	295.72	294.34	293.53	294.21	296.04	298.44
95.184	102.77	108.71	112.15	114.02	113.79	112.96	114.26	117.45	120.77	122.56	126.03	125.78	123.87	119.12	112.75	108.12	104.89	107.51	114.64	126.73	143.16	163.83	186.22	207.66	227.73	241.78	251.45	256.41	255.39	251.93	246.77	241.84	239.06	240.31	245.19	253.73	263.14	271.95	281.5	287.76	291.62	292.56	292.11	290.95	290.26	290.3	291.71	294.14	296.53
94.566	101.71	106.57	108.62	108.79	107.17	105.43	106.33	109.72	114.07	117.49	123.24	125.61	126.03	123.55	119.67	117.15	115.7	119.38	127.27	139.26	154.75	173.58	193.59	211.65	228.54	239.99	247.96	251.67	250.38	247.84	243.7	239.41	237.34	238.82	243.14	250.49	258.57	265.51	273.5	278.53	281.85	283	282.92	283.03	284.01	285.46	288.08	291.36	293.96
93.711	100.23	103.77	104.08	102.28	99.159	96.401	96.902	100.47	105.81	111.01	118.81	123.67	126.37	126.2	125.11	125.24	126.49	131.95	141.28	153.56	168.15	184.72	201.51	215.36	228.35	236.67	242.73	245.26	243.99	242.52	239.84	236.61	235.53	237.47	241.54	247.97	255	260.2	266.46	270.07	272.58	273.62	273.75	275.07	277.73	280.86	285.04	289.64	292.76
90.191	95.973	98.3	97.081	93.766	89.647	86.477	86.89	90.823	97.05	103.78	113.09	119.86	124.53	126.68	128.44	131.44	135.7	143.32	153.99	166.44	179.68	193.72	206.85	216.24	225.24	230.45	234.6	236.22	235.39	235.28	234.47	233.07	233.52	236.35	240.45	246.25	252.22	255.55	259.79	261.62	262.74	263.12	262.86	264.77	268.41	272.58	277.98	283.8	287.35
86.602	91.136	92.132	89.527	85.023	80.304	76.935	77.236	81.309	87.927	95.617	105.53	113.33	119.2	122.97	126.81	131.95	138.56	147.65	159.19	171.55	183.45	195.02	204.7	210.05	215.47	217.91	220.43	221.46	221.5	223.17	224.89	226.05	228.73	232.9	237.53	242.99	247.92	249.61	251.92	252.03	251.85	251.53	250.73	252.79	256.81	261.3	267.3	273.81	277.49
79.269	83.074	83.525	80.385	75.653	71.206	68.312	68.877	73.328	80.219	88.56	98.547	106.65	112.99	117.53	122.42	128.74	136.71	146.47	158.42	170.52	181.09	190.6	197.29	199.15	201.57	201.62	202.68	203.3	204.44	207.88	212.1	215.78	220.59	226.02	231.04	236.22	240.23	240.55	241.25	239.99	238.69	237.52	236	237.67	241.23	245.18	250.94	257.57	261.13
72.125	75.164	75.296	71.877	67.166	63.08	60.521	61.071	65.539	72.125	80.587	90.217	98.147	104.62	109.62	114.86	121.63	129.93	139.48	151.03	162.15	171.1	178.63	182.65	181.72	181.97	180.31	180.36	180.93	183.29	188.47	194.96	200.88	207.54	213.84	219.08	224.07	227.24	226.61	226.25	224.3	222.55	220.98	219.01	220.17	222.96	225.91	230.93	237.1	240.19
62.854	65.593	65.962	62.999	58.989	55.706	53.649	54.19	58.298	63.993	71.718	80.094	86.95	92.832	97.645	102.62	109.18	117.2	126.15	137.13	147.15	154.85	161.07	163.35	160.8	159.83	157.07	156.43	157.01	160.35	166.89	175.15	182.83	190.94	197.73	202.94	207.57	209.76	208.2	206.89	204.25	201.97	199.74	196.88	196.94	198.35	199.87	203.67	209.07	211.72
52.322	54.893	55.538	53.064	49.763	47.035	45.301	45.724	49.319	54.086	60.924	68.005	73.764	78.885	83.173	87.403	93.144	100.03	107.67	117.35	125.76	132.12	137.27	138.61	135.62	134.71	132.04	131.75	132.89	137.21	144.69	153.88	162.17	170.57	176.91	181.41	185.32	186.47	184.15	182.35	179.37	176.96	174.15	170.45	169.25	169.13	169.08	171.44	175.72	177.88
39.807	42.52	43.817	42.365	40.154	38.313	37.093	37.547	40.548	44.345	50.01	55.723	60.275	64.51	68.187	71.448	76.022	81.351	87.176	94.985	101.35	106.27	110.38	111.22	108.46	108.34	106.39	106.82	108.63	113.58	121.37	130.55	138.45	146.16	151.37	154.95	158.05	158.41	155.68	153.86	150.92	148.55	145.23	140.81	138.44	136.96	135.7	136.84	140.01	141.84
29.65	31.915	33.187	32.212	30.691	29.357	28.371	28.572	30.719	33.276	37.395	41.478	44.659	47.904	50.903	53.462	57.147	61.224	65.697	71.909	76.631	80.262	83.452	83.988	81.796	82.823	82.019	83.571	86.426	92.003	99.774	108.18	114.71	120.56	123.78	125.63	127.36	126.8	123.69	122.12	119.53	117.46	114.19	109.6	106.59	104.33	102.31	102.49	104.68	106.2
20.373	22.104	23.177	22.599	21.691	20.896	20.34	20.593	22.216	24.017	26.916	29.7	31.733	33.898	35.994	37.601	40.091	42.7	45.699	50.152	53.361	55.938	58.38	58.899	57.427	59.736	60.326	63.139	67.281	73.547	81.23	88.586	93.368	96.768	97.42	96.926	96.685	94.929	91.216	89.987	88.048	86.565	83.795	79.654	76.538	73.957	71.579	71.047	72.285	73.331
[truncated: 112 more columns]
