# Supplementary material for: Three-dimensional total-internal reflection fluorescence nanoscopy with nanometric axial resolution by photometric localization of single molecules
Source: Nat Commun. 2021 Jan 22;12:517. doi: 10.1038/s41467-020-20863-0 (PMC7822951; doi:10.1038/s41467-020-20863-0)
Supplement: Supplementary file 3 — Supplementary Software [file 41467_2020_20863_MOESM3_ESM.zip › SIMPLER Supplementary Software/Functions/DF_NA1.49.txt]

0.727	0.728	0.729	0.73	0.731	0.732	0.735	0.732
0.600	0.606	0.612	0.618	0.624	0.631	0.632	0.638
0.519	0.527	0.535	0.542	0.549	0.559	0.560	0.569
0.470	0.477	0.485	0.492	0.498	0.508	0.509	0.518
0.440	0.446	0.452	0.458	0.464	0.473	0.474	0.483
0.421	0.426	0.431	0.436	0.441	0.449	0.449	0.458
0.411	0.415	0.419	0.423	0.427	0.434	0.434	0.442
0.403	0.404	0.407	0.412	0.415	0.421	0.421	0.428
0.395	0.397	0.401	0.403	0.407	0.412	0.411	0.417
0.391	0.394	0.396	0.399	0.402	0.407	0.406	0.412
0.389	0.392	0.392	0.394	0.397	0.401	0.403	0.405
