# Supplementary material for: Three-dimensional total-internal reflection fluorescence nanoscopy with nanometric axial resolution by photometric localization of single molecules
Source: Nat Commun. 2021 Jan 22;12:517. doi: 10.1038/s41467-020-20863-0 (PMC7822951; doi:10.1038/s41467-020-20863-0)
Supplement: Supplementary file 3 — Supplementary Software [file 41467_2020_20863_MOESM3_ESM.zip › SIMPLER Supplementary Software/Functions/plotboxpos.m]

function pos = plotboxpos(h)
%PLOTBOXPOS Returns the position of the plotted axis region
%
% pos = plotboxpos(h)
%
% This function returns the position of the plotted region of an axis,
% which may differ from the actual axis position, depending on the axis
% limits, data aspect ratio, and plot box aspect ratio.  The position is
% returned in the same units as the those used to define the axis itself.
% This function can only be used for a 2D plot.  
%
% Input variables:
%
%   h:      axis handle of a 2D axis (if ommitted, current axis is used).
%
% Output variables:
%
%   pos:    four-element position vector, in same units as h
% Copyright 2010 Kelly Kearney
% Check input
if nargin < 1
    h = gca;
end
if ~ishandle(h) || ~strcmp(get(h,'type'), 'axes')
    error('Input must be an axis handle');
end
% Get position of axis in pixels
currunit = get(h, 'units');
axisPos  = getpixelposition(h);
% Calculate box position based axis limits and aspect ratios
darismanual  = strcmpi(get(h, 'DataAspectRatioMode'),    'manual');
pbarismanual = strcmpi(get(h, 'PlotBoxAspectRatioMode'), 'manual');
if ~darismanual && ~pbarismanual
    
    pos = axisPos;
    
else
    xlim = get(h, 'XLim');
    ylim = get(h, 'YLim');
    
    % Deal with axis limits auto-set via Inf/-Inf use
    
    if any(isinf([xlim ylim]))
        hc = get(h, 'Children');
        hc(~arrayfun( @(h) isprop(h, 'XData' ) & isprop(h, 'YData' ), hc)) = [];
        xdata = get(hc, 'XData');
        if iscell(xdata)
            xdata = cellfun(@(x) x(:), xdata, 'uni', 0);
            xdata = cat(1, xdata{:});
        end
        ydata = get(hc, 'YData');
        if iscell(ydata)
            ydata = cellfun(@(x) x(:), ydata, 'uni', 0);
            ydata = cat(1, ydata{:});
        end
        isplotted = ~isinf(xdata) & ~isnan(xdata) & ...
                    ~isinf(ydata) & ~isnan(ydata);
        xdata = xdata(isplotted);
        ydata = ydata(isplotted);
        if isempty(xdata)
            xdata = [0 1];
        end
        if isempty(ydata)
            ydata = [0 1];
        end
        if isinf(xlim(1))
            xlim(1) = min(xdata);
        end
        if isinf(xlim(2))
            xlim(2) = max(xdata);
        end
        if isinf(ylim(1))
            ylim(1) = min(ydata);
        end
        if isinf(ylim(2))
            ylim(2) = max(ydata);
        end
    end
    dx = diff(xlim);
    dy = diff(ylim);
    dar = get(h, 'DataAspectRatio');
    pbar = get(h, 'PlotBoxAspectRatio');
    limDarRatio = (dx/dar(1))/(dy/dar(2));
    pbarRatio = pbar(1)/pbar(2);
    axisRatio = axisPos(3)/axisPos(4);
    if darismanual
        if limDarRatio > axisRatio
            pos(1) = axisPos(1);
            pos(3) = axisPos(3);
            pos(4) = axisPos(3)/limDarRatio;
            pos(2) = (axisPos(4) - pos(4))/2 + axisPos(2);
        else
            pos(2) = axisPos(2);
            pos(4) = axisPos(4);
            pos(3) = axisPos(4) * limDarRatio;
            pos(1) = (axisPos(3) - pos(3))/2 + axisPos(1);
        end
    elseif pbarismanual
        if pbarRatio > axisRatio
            pos(1) = axisPos(1);
            pos(3) = axisPos(3);
            pos(4) = axisPos(3)/pbarRatio;
            pos(2) = (axisPos(4) - pos(4))/2 + axisPos(2);
        else
            pos(2) = axisPos(2);
            pos(4) = axisPos(4);
            pos(3) = axisPos(4) * pbarRatio;
            pos(1) = (axisPos(3) - pos(3))/2 + axisPos(1);
        end
    end
end
% Convert plot box position to the units used by the axis
hparent = get(h, 'parent');
hfig = ancestor(hparent, 'figure'); % in case in panel or similar
currax = get(hfig, 'currentaxes');
temp = axes('Units', 'Pixels', 'Position', pos, 'Visible', 'off', 'parent', hparent);
set(temp, 'Units', currunit);
pos = get(temp, 'position');
delete(temp);
set(hfig, 'currentaxes', currax);
