# Supplementary material for: Three-dimensional total-internal reflection fluorescence nanoscopy with nanometric axial resolution by photometric localization of single molecules
Source: Nat Commun. 2021 Jan 22;12:517. doi: 10.1038/s41467-020-20863-0 (PMC7822951; doi:10.1038/s41467-020-20863-0)
Supplement: Supplementary file 3 — Supplementary Software [file 41467_2020_20863_MOESM3_ESM.zip › SIMPLER Supplementary Software/Parameters.xlsx]

## Sheet: Hoja1
Parameters
Filename	example_mt	example_spectrin	example_spectrin_large	example_npc	example_Fab	example_mt_rz_tunning_8mts.csv		example_mt_Thunderstorm.csv	Same parameters as "example_mt", different file format
Camera px size	133	133	133	160	133	133		example_mt_customformat_list.csv	Same parameters as "example_mt", different file format
Alpha	0.9	0.9	0.9	0.9	0.9	0.9
NA	1.42	1.42	1.42	1.49	1.42	1.42
ni	1.516	1.516	1.516	1.516	1.516	1.516
ns	1.33	1.33	1.33	1.33	1.33	1.33
N0	51000	51000	51000	10000	51000	51000
Em wavelength	700	700	700	700	700	700
Angle	69.5	69.5	69.5	69.5	69.5	69.5
Exc Wavelength	642	642	642	642	642	642
Operation	Small ROI (r,z)	Small ROI (r,z)	Large ROI	Small ROI (x,y,z)	N0 calibration	Angle and alpha tuning
Correction (flat illum)	Yes	Yes	Yes	No	Yes	-
Excitation profile filename	excitation_profile_mt.csv	excitation_profile_spectrin.csv	excitation_profile_spectrin.csv		excitation_profile_fab.csv	-
